# Supplementary material for: Unlocking the novel genetic diversity and population structure of synthetic Hexaploid wheat
Source: BMC Genomics. 2018 Aug 6;19:591. doi: 10.1186/s12864-018-4969-2 (PMC6090860; doi:10.1186/s12864-018-4969-2)
Supplement: Supplementary file 1 — Details of 139 synthetic hexaploid wheats used and subgroups obtained from Bayesian clustering algorithm for SHWs, durum wheat, and Aegilops tauschii. (XLSX 22 kb) [file 12864_2018_4969_MOESM1_ESM.xlsx]

## Sheet: Sheet1
GBS_Entry_Code	SHW_Subgroups(ABD genome)	DurumParent_Subgroups(AB genome)	Aegilops_Subgroups (D genome)	AegilopsCode	Complete Pedigree Information	ssp.	Lineage of Aegilops tauschii*	CID	SELHX	OC	AcessionNumber	EntryNumber	Country of origin and locality of Durum Parents	Country of origin and locality of Aegilops Parents	Entry_number	SeggregationCode
MBSYN57	Winter_SHW2	Winter_Durum3	Aegilops1	369	AISBERG/AE.SQUARROSA(369)	tauschii	L1	CAWW04GH00003S	-0GH-0SE-030E-10E-0E-1YA-0YM	MX-TCI	161641	1	Odessa, Ukraine	Mazandaran, Iran	1
MBSYN67	Winter_SHW2	Winter_Durum3	Aegilops1	369	AISBERG/AE.SQUARROSA(369)	tauschii	L1	CAWW04GH00003S	-0GH-0SE-030E-18E-0E-3YA-0YM	MX-TCI	161646	3	Odessa, Ukraine	Mazandaran, Iran	3
MBSYN61	Winter_SHW1	Winter_Durum3	Aegilops1	369	AISBERG/AE.SQUARROSA(369)	tauschii	L1	CAWW04GH00003S	-0GH-0SE-030E-2E-0E-1YA-0YM	MX-TCI	161649	6	Odessa, Ukraine	Mazandaran, Iran	6
MBSYN21	Winter_SHW2	Winter_Durum3	Aegilops1	369	AISBERG/AE.SQUARROSA(369)	tauschii	L1	CAWW04GH00003S	-0GH-0SE-030E-16E-0E-1YA-0YM	MX-TCI	161643	2	Odessa, Ukraine	Mazandaran, Iran	2
MBSYN26	Winter_SHW2	Winter_Durum3	Aegilops1	369	AISBERG/AE.SQUARROSA(369)	tauschii	L1	CAWW04GH00003S	-0GH-0SE-030E-18E-0E-1YA-0YM	MX-TCI	161644	121	Odessa, Ukraine	Mazandaran, Iran	121
MBSYN76	Winter_SHW2	Winter_Durum3	Aegilops1	369	AISBERG/AE.SQUARROSA(369)	tauschii	L1	CAWW04GH00003S	-0GH-0SE-030E-2E-0E-2YA-0YM	MX-TCI	161650	5	Odessa, Ukraine	Mazandaran, Iran	5
MBSYN49	Winter_SHW2	Winter_Durum3	Aegilops1	369	AISBERG/AE.SQUARROSA(369)	tauschii	L1	CAWW04GH00003S	-0GH-0SE-030E-6E-0E-1YA-0YM	MX-TCI	161651	7	Odessa, Ukraine	Mazandaran, Iran	7
MBSYN66	Winter_SHW2	Winter_Durum3	Aegilops1	369	AISBERG/AE.SQUARROSA(369)	tauschii	L1	CAWW04GH00003S	-0GH-0SE-030E-18E-0E-2YA-0YM	MX-TCI	161645	4	Odessa, Ukraine	Mazandaran, Iran	4
MBSYN74	Winter_SHW2	Winter_Durum3	Aegilops1	369	AISBERG/AE.SQUARROSA(369)//DEMIR	tauschii	L1	TCI091254	-0SE-0E-8DYR-0E-1YA-0YM	TCI	161897	124	Odessa, Ukraine	Mazandaran, Iran	124
MBSYN38	Winter_SHW2	Winter_Durum3	Aegilops1	511	AISBERG/AE.SQUARROSA(511)	unknown		CAWW04GH00005S	-0GH-0SE-030E-10E-0E-1YA-0YM	MX-TCI	161653	8	Odessa, Ukraine	unknown	8	8_YELLOW_SPIKE
MBSYN37	Winter_SHW2	Winter_Durum3	Aegilops1	511	AISBERG/AE.SQUARROSA(511)	unknown		CAWW04GH00005S	-0GH-0SE-030E-10E-0E-1YA-0YM	MX-TCI	161653	8	Odessa, Ukraine	unknown	8	8_BLACK_SPIKE
MBSYN24	Winter_SHW2	Winter_Durum3	Aegilops1	511	AISBERG/AE.SQUARROSA(511)	unknown		CAWW04GH00005S	-0GH-0SE-030E-2E-0E-1YA-0YM	MX-TCI	161663	13	Odessa, Ukraine	unknown	13
MBSYN83	Winter_SHW2	Winter_Durum3	Aegilops1	511	AISBERG/AE.SQUARROSA(511)	unknown		CAWW04GH00005S	-0GH-0SE-030E-3E-0E-1YA-0YM	MX-TCI	161664	14	Odessa, Ukraine	unknown	14
MBSYN55	Winter_SHW2	Winter_Durum3	Aegilops1	511	AISBERG/AE.SQUARROSA(511)	unknown		CAWW04GH00005S	-0GH-0SE-030E-1E-0E-1YA-0YM	MX-TCI	161660	12	Odessa, Ukraine	unknown	12
MBSYN136	Winter_SHW2	Winter_Durum3	Aegilops2	511	AISBERG/AE.SQUARROSA(511)	unknown		CAWW04GH00005S	-0GH-0SE-030E-16E-0E-1YA-0YM	MX-TCI	161658	11	Odessa, Ukraine	unknown	11
MBSYN54	Winter_SHW2	Winter_Durum3	Aegilops2	511	AISBERG/AE.SQUARROSA(511)	unknown		CAWW04GH00005S	-0GH-0SE-030E-8E-0E-1YA-0YM	MX-TCI	161668	16	Odessa, Ukraine	unknown	16
MBSYN62	Winter_SHW2	Winter_Durum3	Aegilops2	511	AISBERG/AE.SQUARROSA(511)	unknown		CAWW04GH00005S	-0GH-0SE-030E-11E-0E-1YA-0YM	MX-TCI	161654	9	Odessa, Ukraine	unknown	9
MBSYN106	Winter_SHW2	Winter_Durum3	Aegilops2	511	AISBERG/AE.SQUARROSA(511)	unknown		CAWW04GH00005S	-0GH-0SE-030E-5E-0E-1YA-0YM	MX-TCI	161666	15	Odessa, Ukraine	unknown	15
MBSYN78	Winter_SHW2	Winter_Durum3	Aegilops2	511	AISBERG/AE.SQUARROSA(511)	unknown		CAWW04GH00005S	-0GH-0SE-030E-14E-0E-1YA-0YM	MX-TCI	161656	10	Odessa, Ukraine	unknown	10
MBSYN63	Spring_SHW	Spring_Durum	Aegilops3	IG 126387	LANGDON/IG 126387		L1			JAP		107	Kyoto University, Japan	Turkmenistan, Ashkhabad	107
MBSYN101	Spring_SHW	Spring_Durum	Aegilops3	IG 131606	LANGDON/IG 131606		L1			JAP		108	Kyoto University, Japan	Kyrgyzstan, Talas	108
MBSYN53	Spring_SHW	Spring_Durum	Aegilops3	IG 48042	LANGDON/IG 48042		L1			JAP		106	Kyoto University, Japan	Jammu and Kashmir	106
MBSYN52	Spring_SHW	Spring_Durum	Aegilops3	KU-20-9	LANGDON/KU-20-9	strangulata	L2			JAP		118	Kyoto University, Japan	Iran, Behshahr	118
MBSYN22	Spring_SHW	Spring_Durum	Aegilops3	KU-2074	LANGDON/KU-2074	strangulata	L2			JAP		109	Kyoto University, Japan	Iran, Behshahr	109
MBSYN32	Spring_SHW	Spring_Durum	Aegilops3	KU-2075	LANGDON/KU-2075	strangulata	L2			JAP		110	Kyoto University, Japan	Iran, Behshahr	110
MBSYN103	Spring_SHW	Spring_Durum	Aegilops3	KU-2079	LANGDON/KU-2079	strangulata	L2			JAP		117	Kyoto University, Japan	Iran, Aliabad	117
MBSYN137	Spring_SHW	Spring_Durum	Aegilops3	KU-2088	LANGDON/KU-2088	strangulata	L2			JAP		111	Kyoto University, Japan	Iran, Sari	111
MBSYN130	Spring_SHW	Spring_Durum	Aegilops3	KU-2092	LANGDON/KU-2092	strangulata	L2			JAP		112	Kyoto University, Japan	Iran, Babulsar	112
MBSYN97	Spring_SHW	Spring_Durum	Aegilops3	KU-2093	LANGDON/KU-2093	strangulata	L2			JAP		119	Kyoto University, Japan	Iran, Babulsar - Chalus	119
MBSYN8	Spring_SHW	Spring_Durum	Aegilops2	KU-2096	LANGDON/KU-2096	strangulata	L2			JAP		113	Kyoto University, Japan	Iran, Babulsar	113
MBSYN72	Spring_SHW	Spring_Durum	Aegilops2	KU-2097	LANGDON/KU-2097	tauschii	L2			JAP		114	Kyoto University, Japan	Iran, Babulsar	114
MBSYN102	Spring_SHW	Spring_Durum	Aegilops2	KU-2100	LANGDON/KU-2100	tauschii	L2			JAP		115	Kyoto University, Japan	Iran, Ramsar	115
MBSYN141	Spring_SHW	Spring_Durum	Aegilops3	KU-2105	LANGDON/KU-2105	unknown	L2			JAP		116	Kyoto University, Japan	Iran, Pahlavi	116
MBSYN28	Spring_SHW	Spring_Durum	Aegilops3	PI 508262	LANGDON/PI 508262					JAP		120	Kyoto University, Japan	China, Xinjian	120
MBSYN135	Winter_SHW1	Winter_Durum1	Aegilops1	1026	LEUC 84693/AE.SQUARROSA(1026)	strangulata	L2	CAWW04GH00012S	-0GH-0SE-030E-10E-0E-1YA-0YM	MX-TCI	161679	21	Odessa, Ukraine	Mazandaran, Iran	21
MBSYN30	Winter_SHW2	Winter_Durum3	Aegilops1	409	LEUC 84693/AE.SQUARROSA(409)	tauschii	L1	CAWW04GH00010S	-0GH-0SE-030E-2E-0E-1YA-0YM	MX-TCI	161677	20	Odessa, Ukraine	Dagestan, Russian	20
MBSYN59	Winter_SHW2	Winter_Durum3	Aegilops1	409	LEUC 84693/AE.SQUARROSA(409)	tauschii	L1	CAWW04GH00010S	-0GH-0SE-030E-15E-0E-1YA-0YM	MX-TCI	161673	19	Odessa, Ukraine	Dagestan, Russian	19
MBSYN16	Winter_SHW2	Winter_Durum3	Aegilops1	409	LEUC 84693/AE.SQUARROSA(409)	tauschii	L1	CAWW04GH00010S	-0GH-0SE-030E-11E-0E-1YA-0YM	MX-TCI	161670	18	Odessa, Ukraine	Dagestan, Russian	18
MBSYN27	Winter_SHW1	Winter_Durum3	Aegilops1	409	LEUC 84693/AE.SQUARROSA(409)	tauschii	L1	CAWW04GH00010S	-0GH-0SE-030E-11E-0E-2YA-0YM	MX-TCI	161671	122	Odessa, Ukraine	Dagestan, Russian	122
MBSYN96	Winter_SHW1	Winter_Durum1	Aegilops1	409	LEUC 84693/AE.SQUARROSA(409)	tauschii	L1	CAWW04GH00010S	-0GH-0SE-030E-10E-0E-3YA-0YM	MX-TCI	161669	17	Odessa, Ukraine	Dagestan, Russian	17	17_BROWN_SPIKE
MBSYN95	Winter_SHW1	Winter_Durum1	Aegilops1	409	LEUC 84693/AE.SQUARROSA(409)	tauschii	L1	CAWW04GH00010S	-0GH-0SE-030E-10E-0E-3YA-0YM	MX-TCI	161669	17	Odessa, Ukraine	Dagestan, Russian	17	17_BLACK_SPIKE
MBSYN43	Winter_SHW1	Winter_Durum1	Aegilops1	223	PANDUR/AE.SQUARROSA(223)	tauschii	L1	CAWW04GH00079S	-0GH-0SE-030E-10E-0E-1YA-0YM	MX-TCI	161827	76	Fundulea, Romania	Gilan, Iran	76
MBSYN58	Winter_SHW1	Winter_Durum1	Aegilops1	223	PANDUR/AE.SQUARROSA(223)	tauschii	L1	CAWW04GH00079S	-0GH-0SE-030E-14E-0E-1YA-0YM	MX-TCI	161836	80	Fundulea, Romania	Gilan, Iran	80
MBSYN69	Winter_SHW1	Winter_Durum1	Aegilops1	223	PANDUR/AE.SQUARROSA(223)	tauschii	L1	CAWW04GH00079S	-0GH-0SE-030E-13E-0E-2YA-0YM	MX-TCI	161831	79	Fundulea, Romania	Gilan, Iran	79
MBSYN121	Winter_SHW1	Winter_Durum1	Aegilops1	223	PANDUR/AE.SQUARROSA(223)	tauschii	L1	CAWW04GH00079S	-0GH-0SE-030E-17E-0E-4YA-0YM	MX-TCI	161846	83	Fundulea, Romania	Gilan, Iran	83
MBSYN100	Winter_SHW1	Winter_Durum1	Aegilops1	223	PANDUR/AE.SQUARROSA(223)	tauschii	L1	CAWW04GH00079S	-0GH-0SE-030E-16E-0E-1YA-0YM	MX-TCI	161838	81	Fundulea, Romania	Gilan, Iran	81
MBSYN77	Winter_SHW2	Winter_Durum2	Aegilops1	223	PANDUR/AE.SQUARROSA(223)	tauschii	L1	CAWW04GH00079S	-0GH-0SE-030E-10E-0E-2YA-0YM	MX-TCI	161828	77	Fundulea, Romania	Gilan, Iran	77
MBSYN84	Winter_SHW2	Winter_Durum1	Aegilops1	223	PANDUR/AE.SQUARROSA(223)	tauschii	L1	CAWW04GH00079S	-0GH-0SE-030E-18E-0E-1YA-0YM	MX-TCI	161852	86	Fundulea, Romania	Gilan, Iran	86
MBSYN9	Winter_SHW2	Winter_Durum1	Aegilops1	223	PANDUR/AE.SQUARROSA(223)	tauschii	L1	CAWW04GH00079S	-0GH-0SE-030E-17E-0E-1YA-0YM	MX-TCI	161843	84	Fundulea, Romania	Gilan, Iran	84
MBSYN39	Winter_SHW1	Winter_Durum1	Aegilops1	223	PANDUR/AE.SQUARROSA(223)	tauschii	L1	CAWW04GH00079S	-0GH-0SE-030E-13E-0E-1YA-0YM	MX-TCI	161830	78	Fundulea, Romania	Gilan, Iran	78
MBSYN36	Winter_SHW1	Winter_Durum1	Aegilops1	223	PANDUR/AE.SQUARROSA(223)	tauschii	L1	CAWW04GH00079S	-0GH-0SE-030E-9E-0E-1YA-0YM	MX-TCI	161864	92	Fundulea, Romania	Gilan, Iran	92
MBSYN60	Winter_SHW1	Winter_Durum1	Aegilops1	223	PANDUR/AE.SQUARROSA(223)	tauschii	L1	CAWW04GH00079S	-0GH-0SE-030E-4E-0E-1YA-0YM	MX-TCI	161860	90	Fundulea, Romania	Gilan, Iran	90
MBSYN104	Winter_SHW1	Winter_Durum1	Aegilops1	223	PANDUR/AE.SQUARROSA(223)	tauschii	L1	CAWW04GH00079S	-0GH-0SE-030E-16E-0E-2YA-0YM	MX-TCI	161839	82	Fundulea, Romania	Gilan, Iran	82
MBSYN105	Winter_SHW1	Winter_Durum1	Aegilops1	223	PANDUR/AE.SQUARROSA(223)	tauschii	L1	CAWW04GH00079S	-0GH-0SE-030E-2E-0E-2YA-0YM	MX-TCI	161855	87	Fundulea, Romania	Gilan, Iran	87
MBSYN110	Winter_SHW1	Winter_Durum1	Aegilops1	223	PANDUR/AE.SQUARROSA(223)	tauschii	L1	CAWW04GH00079S	-0GH-0SE-030E-4E-0E-3YA-0YM	MX-TCI	161862	91	Fundulea, Romania	Gilan, Iran	91
MBSYN79	Winter_SHW1	Winter_Durum1	Aegilops1	223	PANDUR/AE.SQUARROSA(223)	tauschii	L1	CAWW04GH00079S	-0GH-0SE-030E-2E-0E-1YA-0YM	MX-TCI	161854	88	Fundulea, Romania	Gilan, Iran	88
MBSYN70	Winter_SHW1	Winter_Durum1	Aegilops1	223	PANDUR/AE.SQUARROSA(223)	tauschii	L1	CAWW04GH00079S	-0GH-0SE-030E-4E-0E-2YA-0YM	MX-TCI	161861	89	Fundulea, Romania	Gilan, Iran	89
MBSYN118	Winter_SHW2	Winter_Durum1	Aegilops2	223	PANDUR/AE.SQUARROSA(223)	tauschii	L1	CAWW04GH00079S	-0GH-0SE-030E-17E-0E-3YA-0YM	MX-TCI	161845	126	Fundulea, Romania	Gilan, Iran	126
MBSYN85	Winter_SHW2	Winter_Durum1	Aegilops2	223	PANDUR/AE.SQUARROSA(223)	tauschii	L1	CAWW04GH00079S	-0GH-0SE-030E-17E-0E-2YA-0YM	MX-TCI	161844	85	Fundulea, Romania	Gilan, Iran	85
MBSYN65	Winter_SHW1	Winter_Durum1	Aegilops1	409	PANDUR/AE.SQUARROSA(409)	tauschii	L1	CAWW04GH00081S	-0GH-0SE-030E-6E-0E-1YA-0YM	MX-TCI	161885	103	Fundulea, Romania	Dagestan, Russian	103	103_YELLOW_SPIKE
MBSYN15	Winter_SHW1	Winter_Durum1	Aegilops1	409	PANDUR/AE.SQUARROSA(409)	tauschii	L1	CAWW04GH00081S	-0GH-0SE-030E-11E-0E-1YA-0YM	MX-TCI	161866	94	Fundulea, Romania	Dagestan, Russian	94
MBSYN64	Winter_SHW1	Winter_Durum1	Aegilops1	409	PANDUR/AE.SQUARROSA(409)	tauschii	L1	CAWW04GH00081S	-0GH-0SE-030E-6E-0E-1YA-0YM	MX-TCI	161885	103	Fundulea, Romania	Dagestan, Russian	103	103_BLACK_SPIKE
MBSYN115	Winter_SHW1	Winter_Durum1	Aegilops1	409	PANDUR/AE.SQUARROSA(409)	tauschii	L1	CAWW04GH00081S	-0GH-0SE-030E-7E-0E-1YA-0YM	MX-TCI	161889	104	Fundulea, Romania	Dagestan, Russian	104
MBSYN120	Winter_SHW1	Winter_Durum1	Aegilops1	409	PANDUR/AE.SQUARROSA(409)	tauschii	L1	CAWW04GH00081S	-0GH-0SE-030E-11E-0E-3YA-0YM	MX-TCI	161868	93	Fundulea, Romania	Dagestan, Russian	93
MBSYN29	Winter_SHW1	Winter_Durum1	Aegilops1	409	PANDUR/AE.SQUARROSA(409)	tauschii	L1	CAWW04GH00081S	-0GH-0SE-030E-11E-0E-2YA-0YM	MX-TCI	161867	95	Fundulea, Romania	Dagestan, Russian	95
MBSYN80	Winter_SHW1	Winter_Durum1	Aegilops1	409	PANDUR/AE.SQUARROSA(409)	tauschii	L1	CAWW04GH00081S	-0GH-0SE-030E-15E-0E-1YA-0YM	MX-TCI	161876	97	Fundulea, Romania	Dagestan, Russian	97
MBSYN40	Winter_SHW1	Winter_Durum1	Aegilops1	409	PANDUR/AE.SQUARROSA(409)	tauschii	L1	CAWW04GH00081S	-0GH-0SE-030E-13E-0E-1YA-0YM	MX-TCI	161874	96	Fundulea, Romania	Dagestan, Russian	96
MBSYN48	Winter_SHW1	Winter_Durum1	Aegilops2	409	PANDUR/AE.SQUARROSA(409)	tauschii	L1	CAWW04GH00081S	-0GH-0SE-030E-17E-0E-2YA-0YM	MX-TCI	161879	98	Fundulea, Romania	Dagestan, Russian	98	98_AWNLESS
MBSYN124	Winter_SHW1	Winter_Durum3	Aegilops2	409	PANDUR/AE.SQUARROSA(409)	tauschii	L1	CAWW04GH00081S	-0GH-0SE-030E-2E-0E-1YA-0YM	MX-TCI	161883	101	Fundulea, Romania	Dagestan, Russian	101
MBSYN47	Winter_SHW1	Winter_Durum1	Aegilops2	409	PANDUR/AE.SQUARROSA(409)	tauschii	L1	CAWW04GH00081S	-0GH-0SE-030E-17E-0E-2YA-0YM	MX-TCI	161879	98	Fundulea, Romania	Dagestan, Russian	98	98_AWNED
MBSYN23	Winter_SHW1	Winter_Durum1	Aegilops2	409	PANDUR/AE.SQUARROSA(409)	tauschii	L1	CAWW04GH00081S	-0GH-0SE-030E-17E-0E-1YA-0YM	MX-TCI	161878	99	Fundulea, Romania	Dagestan, Russian	99
MBSYN88	Winter_SHW1	Winter_Durum1	Aegilops2	409	PANDUR/AE.SQUARROSA(409)	tauschii	L1	CAWW04GH00081S	-0GH-0SE-030E-4E-0E-1YA-0YM	MX-TCI	161884	102	Fundulea, Romania	Dagestan, Russian	102
MBSYN140	Winter_SHW1	Winter_Durum1	Aegilops2	409	PANDUR/AE.SQUARROSA(409)	tauschii	L1	CAWW04GH00081S	-0GH-0SE-030E-7E-0E-2YA-0YM	MX-TCI	161890	105	Fundulea, Romania	Dagestan, Russian	105
MBSYN129	Winter_SHW1	Winter_Durum1	Aegilops2	409	PANDUR/AE.SQUARROSA(409)	tauschii	L1	CAWW04GH00081S	-0GH-0SE-030E-17E-0E-3YA-0YM	MX-TCI	161880	100	Fundulea, Romania	Dagestan, Russian	100
MBSYN33	Winter_SHW2	Winter_Durum2	Aegilops1	1027	UKR-OD 1530.94/AE.SQUARROSA(1027)	tauschii	L1	CAWW04GH00078S	-0GH-0SE-030E-3E-0E-2YA-0YM	MX-TCI	161813	67	Odessa, Ukraine	Mazandaran, Iran	67
MBSYN34	Winter_SHW2	Winter_Durum2	Aegilops1	1027	UKR-OD 1530.94/AE.SQUARROSA(1027)	tauschii	L1	CAWW04GH00078S	-0GH-0SE-030E-15E-0E-1YA-0YM	MX-TCI	161788	59	Odessa, Ukraine	Mazandaran, Iran	59	59_BLACK_SPIKE
MBSYN35	Winter_SHW2	Winter_Durum2	Aegilops1	1027	UKR-OD 1530.94/AE.SQUARROSA(1027)	tauschii	L1	CAWW04GH00078S	-0GH-0SE-030E-15E-0E-1YA-0YM	MX-TCI	161788	59	Odessa, Ukraine	Mazandaran, Iran	59	59_YELLOW_SPIKE
MBSYN50	Winter_SHW2	Winter_Durum2	Aegilops1	1027	UKR-OD 1530.94/AE.SQUARROSA(1027)	tauschii	L1	CAWW04GH00078S	-0GH-0SE-030E-9E-0E-1YA-0YM	MX-TCI	161825	75	Odessa, Ukraine	Mazandaran, Iran	75
MBSYN119	Winter_SHW2	Winter_Durum2	Aegilops1	1027	UKR-OD 1530.94/AE.SQUARROSA(1027)	tauschii	L1	CAWW04GH00078S	-0GH-0SE-030E-9E-0E-2YA-0YM	MX-TCI	161826	74	Odessa, Ukraine	Mazandaran, Iran	74
MBSYN20	Winter_SHW2	Winter_Durum2	Aegilops1	1027	UKR-OD 1530.94/AE.SQUARROSA(1027)	tauschii	L1	CAWW04GH00078S	-0GH-0SE-030E-3E-0E-1YA-0YM	MX-TCI	161812	68	Odessa, Ukraine	Mazandaran, Iran	68
MBSYN71	Winter_SHW2	Winter_Durum2	Aegilops1	1027	UKR-OD 1530.94/AE.SQUARROSA(1027)	tauschii	L1	CAWW04GH00078S	-0GH-0SE-030E-5E-0E-2YA-0YM	MX-TCI	161817	69	Odessa, Ukraine	Mazandaran, Iran	69
MBSYN87	Winter_SHW2	Winter_Durum2	Aegilops1	1027	UKR-OD 1530.94/AE.SQUARROSA(1027)	tauschii	L1	CAWW04GH00078S	-0GH-0SE-030E-12E-0E-1YA-0YM	MX-TCI	161782	57	Odessa, Ukraine	Mazandaran, Iran	57
MBSYN86	Winter_SHW2	Winter_Durum2	Aegilops1	1027	UKR-OD 1530.94/AE.SQUARROSA(1027)	tauschii	L1	CAWW04GH00078S	-0GH-0SE-030E-17E-0E-1YA-0YM	MX-TCI	161801	63	Odessa, Ukraine	Mazandaran, Iran	63
MBSYN98	Winter_SHW2	Winter_Durum2	Aegilops1	1027	UKR-OD 1530.94/AE.SQUARROSA(1027)	tauschii	L1	CAWW04GH00078S	-0GH-0SE-030E-17E-0E-2YA-0YM	MX-TCI	161802	62	Odessa, Ukraine	Mazandaran, Iran	62
MBSYN99	Winter_SHW2	Winter_Durum2	Aegilops1	1027	UKR-OD 1530.94/AE.SQUARROSA(1027)	tauschii	L1	CAWW04GH00078S	-0GH-0SE-030E-18E-0E-1YA-0YM	MX-TCI	161807	64	Odessa, Ukraine	Mazandaran, Iran	64
MBSYN91	Winter_SHW2	Winter_Durum2	Aegilops1	1027	UKR-OD 1530.94/AE.SQUARROSA(1027)	tauschii	L1	CAWW04GH00078S	-0GH-0SE-030E-7E-0E-1YA-0YM	MX-TCI	161821	73	Odessa, Ukraine	Mazandaran, Iran	73
MBSYN127	Winter_SHW2	Winter_Durum2	Aegilops1	1027	UKR-OD 1530.94/AE.SQUARROSA(1027)	tauschii	L1	CAWW04GH00078S	-0GH-0SE-030E-5E-0E-3YA-0YM	MX-TCI	161818	71	Odessa, Ukraine	Mazandaran, Iran	71	71_BLACK_SPIKE
MBSYN128	Winter_SHW2	Winter_Durum2	Aegilops1	1027	UKR-OD 1530.94/AE.SQUARROSA(1027)	tauschii	L1	CAWW04GH00078S	-0GH-0SE-030E-5E-0E-3YA-0YM	MX-TCI	161818	71	Odessa, Ukraine	Mazandaran, Iran	71	71_BROWN_SPIKE
MBSYN113	Winter_SHW2	Winter_Durum2	Aegilops2	1027	UKR-OD 1530.94/AE.SQUARROSA(1027)	tauschii	L1	CAWW04GH00078S	-0GH-0SE-030E-16E-0E-1YA-0YM	MX-TCI	161796	60	Odessa, Ukraine	Mazandaran, Iran	60	60_BLACK_SPIKE
MBSYN114	Winter_SHW2	Winter_Durum2	Aegilops2	1027	UKR-OD 1530.94/AE.SQUARROSA(1027)	tauschii	L1	CAWW04GH00078S	-0GH-0SE-030E-16E-0E-1YA-0YM	MX-TCI	161796	60	Odessa, Ukraine	Mazandaran, Iran	60	60_BROWN_SPIKE
MBSYN126	Winter_SHW2	Winter_Durum2	Aegilops2	1027	UKR-OD 1530.94/AE.SQUARROSA(1027)	tauschii	L1	CAWW04GH00078S	-0GH-0SE-030E-15E-0E-2YA-0YM	MX-TCI	161789	58	Odessa, Ukraine	Mazandaran, Iran	58
MBSYN133	Winter_SHW2	Winter_Durum2	Aegilops2	1027	UKR-OD 1530.94/AE.SQUARROSA(1027)	tauschii	L1	CAWW04GH00078S	-0GH-0SE-030E-17E-0E-3YA-0YM	MX-TCI	161803	61	Odessa, Ukraine	Mazandaran, Iran	61
MBSYN18	Winter_SHW2	Winter_Durum2	Aegilops2	1027	UKR-OD 1530.94/AE.SQUARROSA(1027)	tauschii	L1	CAWW04GH00078S	-0GH-0SE-030E-2E-0E-1YA-0YM	MX-TCI	161810	66	Odessa, Ukraine	Mazandaran, Iran	66
MBSYN108	Winter_SHW2	Winter_Durum2	Aegilops2	1027	UKR-OD 1530.94/AE.SQUARROSA(1027)	tauschii	L1	CAWW04GH00078S	-0GH-0SE-030E-18E-0E-2YA-0YM	MX-TCI	161808	65	Odessa, Ukraine	Mazandaran, Iran	65
MBSYN25	Winter_SHW2	Winter_Durum2	Aegilops2	1027	UKR-OD 1530.94/AE.SQUARROSA(1027)	tauschii	L1	CAWW04GH00078S	-0GH-0SE-030E-5E-0E-1YA-0YM	MX-TCI	161816	70	Odessa, Ukraine	Mazandaran, Iran	70
MBSYN94	Winter_SHW2	Winter_Durum2	Aegilops2	1027	UKR-OD 1530.94/AE.SQUARROSA(1027)	tauschii	L1	CAWW04GH00078S	-0GH-0SE-030E-7E-0E-2YA-0YM	MX-TCI	161822	72	Odessa, Ukraine	Mazandaran, Iran	72
MBSYN92	Winter_SHW2	Winter_Durum2	Aegilops2	1027	UKR-OD 1530.94/AE.SQUARROSA(1027)	tauschii	L1	CAWW04GH00078S	-0GH-0SE-030E-11E-0E-1YA-0YM	MX-TCI	161780	56	Odessa, Ukraine	Mazandaran, Iran	56
MBSYN75	Winter_SHW2	Winter_Durum2	Aegilops1	310	UKR-OD 1530.94/AE.SQUARROSA(310)	strangulata	L2	CAWW04GH00068S	-0GH-0SE-030E-18E-0E-1YA-0YM	MX-TCI	161721	36	Odessa, Ukraine	Gilan, Iran	36
MBSYN89	Winter_SHW2	Winter_Durum2	Aegilops1	310	UKR-OD 1530.94/AE.SQUARROSA(310)	strangulata	L2	CAWW04GH00068S	-0GH-0SE-030E-6E-0E-1YA-0YM	MX-TCI	161724	37	Odessa, Ukraine	Gilan, Iran	37
MBSYN7	Winter_SHW2	Winter_Durum2	Aegilops1	310	UKR-OD 1530.94/AE.SQUARROSA(310)	strangulata	L2	CAWW04GH00068S	-0GH-0SE-030E-12E-0E-1YA-0YM	MX-TCI	161719	35	Odessa, Ukraine	Gilan, Iran	35
MBSYN31	Winter_SHW2	Winter_Durum2	Aegilops1	392	UKR-OD 1530.94/AE.SQUARROSA(392)	tauschii	L1	CAWW04GH00071S	-0GH-0SE-030E-6E-0E-1YA-0YM	MX-TCI	161734	41	Odessa, Ukraine	Azerbaijan, Shamakhi	41
MBSYN17	Winter_SHW2	Winter_Durum2	Aegilops1	392	UKR-OD 1530.94/AE.SQUARROSA(392)	tauschii	L1	CAWW04GH00071S	-0GH-0SE-030E-10E-0E-1YA-0YM	MX-TCI	161726	38	Odessa, Ukraine	Azerbaijan, Shamakhi	38
MBSYN109	Winter_SHW2	Winter_Durum3	Aegilops1	392	UKR-OD 1530.94/AE.SQUARROSA(392)	tauschii	L1	CAWW04GH00071S	-0GH-0SE-030E-7E-0E-1YA-0YM	MX-TCI	161735	43	Odessa, Ukraine	Azerbaijan, Shamakhi	43
MBSYN111	Winter_SHW2	Winter_Durum2	Aegilops1	392	UKR-OD 1530.94/AE.SQUARROSA(392)	tauschii	L1	CAWW04GH00071S	-0GH-0SE-030E-7E-0E-2YA-0YM	MX-TCI	161736	42	Odessa, Ukraine	Azerbaijan, Shamakhi	42
MBSYN116	Winter_SHW2	Winter_Durum2	Aegilops3	392	UKR-OD 1530.94/AE.SQUARROSA(392)	tauschii	L1	CAWW04GH00071S	-0GH-0SE-030E-15E-0E-1YA-0YM	MX-TCI	161730	39	Odessa, Ukraine	Azerbaijan, Shamakhi	39
MBSYN125	Winter_SHW2	Winter_Durum2	Aegilops3	392	UKR-OD 1530.94/AE.SQUARROSA(392)	tauschii	L1	CAWW04GH00071S	-0GH-0SE-030E-23E-0E-1YA-0YM	MX-TCI	161732	40	Odessa, Ukraine	Azerbaijan, Shamakhi	40
MBSYN44	Winter_SHW2	Winter_Durum2	Aegilops1	458	UKR-OD 1530.94/AE.SQUARROSA(458)	unknown		CAWW04GH00074S	-0GH-0SE-030E-5E-0E-1YA-0YM	MX-TCI	161745	48	Odessa, Ukraine	unknown	48
MBSYN56	Winter_SHW2	Winter_Durum2	Aegilops1	458	UKR-OD 1530.94/AE.SQUARROSA(458)	unknown		CAWW04GH00074S	-0GH-0SE-030E-4E-0E-1YA-0YM	MX-TCI	161742	46	Odessa, Ukraine	unknown	46
MBSYN81	Winter_SHW2	Winter_Durum2	Aegilops1	458	UKR-OD 1530.94/AE.SQUARROSA(458)	unknown		CAWW04GH00074S	-0GH-0SE-030E-5E-0E-2YA-0YM	MX-TCI	161746	47	Odessa, Ukraine	unknown	47
MBSYN93	Winter_SHW2	Winter_Durum2	Aegilops1	458	UKR-OD 1530.94/AE.SQUARROSA(458)	unknown		CAWW04GH00074S	-0GH-0SE-030E-9E-0E-1YA-0YM	MX-TCI	161751	49	Odessa, Ukraine	unknown	49
MBSYN46	Winter_SHW2	Winter_Durum2	Aegilops1	458	UKR-OD 1530.94/AE.SQUARROSA(458)	unknown		CAWW04GH00074S	-0GH-0SE-030E-15E-0E-1YA-0YM	MX-TCI	161740	45	Odessa, Ukraine	unknown	45
MBSYN13	Winter_SHW2	Winter_Durum2	Aegilops1	458	UKR-OD 1530.94/AE.SQUARROSA(458)	unknown		CAWW04GH00074S	-0GH-0SE-030E-12E-0E-1YA-0YM	MX-TCI	161738	44	Odessa, Ukraine	unknown	44
MBSYN12	Winter_SHW2	Winter_Durum2	Aegilops1	629	UKR-OD 1530.94/AE.SQUARROSA(629)	strangulata	L2	CAWW04GH00076S	-0GH-0SE-030E-1E-0E-1YA-0YM	MX-TCI	161765	53	Odessa, Ukraine	Mazandaran, Iran	53
MBSYN73	Winter_SHW2	Winter_Durum2	Aegilops1	629	UKR-OD 1530.94/AE.SQUARROSA(629)	strangulata	L2	CAWW04GH00076S	-0GH-0SE-030E-11E-0E-2YA-0YM	MX-TCI	161753	123	Odessa, Ukraine	Mazandaran, Iran	123
MBSYN5	Winter_SHW2	Winter_Durum2	Aegilops1	629	UKR-OD 1530.94/AE.SQUARROSA(629)	strangulata	L2	CAWW04GH00076S	-0GH-0SE-030E-3E-0E-1YA-0YM	MX-TCI		54	Odessa, Ukraine	Mazandaran, Iran	54	54_YELLOW_AWNLESS
MBSYN3	Winter_SHW2	Winter_Durum2	Aegilops1	629	UKR-OD 1530.94/AE.SQUARROSA(629)	strangulata	L2	CAWW04GH00076S	-0GH-0SE-030E-3E-0E-1YA-0YM	MX-TCI		54	Odessa, Ukraine	Mazandaran, Iran	54	54_BLACK_AWNLESS
MBSYN4	Winter_SHW2	Winter_Durum2	Aegilops1	629	UKR-OD 1530.94/AE.SQUARROSA(629)	strangulata	L2	CAWW04GH00076S	-0GH-0SE-030E-3E-0E-1YA-0YM	MX-TCI		54	Odessa, Ukraine	Mazandaran, Iran	54	54_YELLOW_AWNED
MBSYN2	Winter_SHW2	Winter_Durum2	Aegilops1	629	UKR-OD 1530.94/AE.SQUARROSA(629)	strangulata	L2	CAWW04GH00076S	-0GH-0SE-030E-3E-0E-1YA-0YM	MX-TCI	161772	54	Odessa, Ukraine	Mazandaran, Iran	54	54_BLACK_AWNED
MBSYN68	Winter_SHW2	Winter_Durum2	Aegilops1	629	UKR-OD 1530.94/AE.SQUARROSA(629)	strangulata	L2	CAWW04GH00076S	-0GH-0SE-030E-11E-0E-1YA-0YM	MX-TCI	161752	50	Odessa, Ukraine	Mazandaran, Iran	50
MBSYN139	Winter_SHW2	Winter_Durum2	Aegilops2	629	UKR-OD 1530.94/AE.SQUARROSA(629)	strangulata	L2	CAWW04GH00076S	-0GH-0SE-030E-4E-0E-1YA-0YM	MX-TCI	161778	55	Odessa, Ukraine	Mazandaran, Iran	55
MBSYN131	Winter_SHW2	Winter_Durum2	Aegilops2	629	UKR-OD 1530.94/AE.SQUARROSA(629)	strangulata	L2	CAWW04GH00076S	-0GH-0SE-030E-18E-0E-1YA-0YM	MX-TCI	161760	52	Odessa, Ukraine	Mazandaran, Iran	52	52_BLACK_SPIKE
MBSYN132	Winter_SHW2	Winter_Durum2	Aegilops2	629	UKR-OD 1530.94/AE.SQUARROSA(629)	strangulata	L2	CAWW04GH00076S	-0GH-0SE-030E-18E-0E-1YA-0YM	MX-TCI	161760	52	Odessa, Ukraine	Mazandaran, Iran	52	52_BROWN_SPIKE
MBSYN112	Winter_SHW2	Winter_Durum2	Aegilops2	629	UKR-OD 1530.94/AE.SQUARROSA(629)	strangulata	L2	CAWW04GH00076S	-0GH-0SE-030E-14E-0E-1YA-0YM	MX-TCI	161757	51	Odessa, Ukraine	Mazandaran, Iran	51
MBSYN117	Winter_SHW2	Winter_Durum3	Aegilops1	392	UKR-OD 761.93/AE.SQUARROSA(392)	tauschii	L1	CAWW04GH00022S	-0GH-0SE-030E-15E-0E-2YA-0YM	MX-TCI	161688	125	Odessa, Ukraine	Azerbaijan, Shamakhi	125
MBSYN134	Winter_SHW2	Winter_Durum3	Aegilops1	392	UKR-OD 761.93/AE.SQUARROSA(392)	tauschii	L1	CAWW04GH00022S	-0GH-0SE-030E-15E-0E-3YA-0YM	MX-TCI	161689	24	Odessa, Ukraine	Azerbaijan, Shamakhi	24
MBSYN51	Winter_SHW2	Winter_Durum3	Aegilops1	392	UKR-OD 761.93/AE.SQUARROSA(392)	tauschii	L1	CAWW04GH00022S	-0GH-0SE-030E-2E-0E-1YA-0YM	MX-TCI	161694	25	Odessa, Ukraine	Azerbaijan, Shamakhi	25
MBSYN41	Winter_SHW2	Winter_Durum3	Aegilops3	392	UKR-OD 761.93/AE.SQUARROSA(392)	tauschii	L1	CAWW04GH00022S	-0GH-0SE-030E-8E-0E-1YA-0YM	MX-TCI	161696	26	Odessa, Ukraine	Azerbaijan, Shamakhi	26	26_BROWN_SPIKE
MBSYN45	Winter_SHW2	Winter_Durum3	Aegilops3	392	UKR-OD 761.93/AE.SQUARROSA(392)	tauschii	L1	CAWW04GH00022S	-0GH-0SE-030E-15E-0E-1YA-0YM	MX-TCI	161687	23	Odessa, Ukraine	Azerbaijan, Shamakhi	23
MBSYN122	Winter_SHW2	Winter_Durum3	Aegilops3	392	UKR-OD 761.93/AE.SQUARROSA(392)	tauschii	L1	CAWW04GH00022S	-0GH-0SE-030E-12E-0E-1YA-0YM	MX-TCI	161681	22	Odessa, Ukraine	Azerbaijan, Shamakhi	22	22_BLACK_SPIKE
MBSYN42	Winter_SHW2	Winter_Durum3	Aegilops3	392	UKR-OD 761.93/AE.SQUARROSA(392)	tauschii	L1	CAWW04GH00022S	-0GH-0SE-030E-8E-0E-1YA-0YM	MX-TCI	161696	26	Odessa, Ukraine	Azerbaijan, Shamakhi	26	26_YELLOW_SPIKE
MBSYN123	Winter_SHW2	Winter_Durum3	Aegilops3	392	UKR-OD 761.93/AE.SQUARROSA(392)	tauschii	L1	CAWW04GH00022S	-0GH-0SE-030E-12E-0E-1YA-0YM	MX-TCI	161681	22	Odessa, Ukraine	Azerbaijan, Shamakhi	22	22_BROWN_SPIKE
MBSYN19	Winter_SHW2	Winter_Durum2	Aegilops1	1031	UKR-OD 952.92/AE.SQUARROSA(1031)	tauschii	L1	CAWW04GH00061S	-0GH-0SE-030E-16E-0E-1YA-0YM	MX-TCI	161703	29	Odessa, Ukraine	Zanjan, Iran	29
MBSYN11	Winter_SHW2	Winter_Durum2	Aegilops1	1031	UKR-OD 952.92/AE.SQUARROSA(1031)	tauschii	L1	CAWW04GH00061S	-0GH-0SE-030E-11E-0E-1YA-0YM	MX-TCI	161698	27	Odessa, Ukraine	Zanjan, Iran	27
MBSYN107	Winter_SHW2	Winter_Durum2	Aegilops1	1031	UKR-OD 952.92/AE.SQUARROSA(1031)	tauschii	L1	CAWW04GH00061S	-0GH-0SE-030E-9E-0E-1YA-0YM	MX-TCI	161717	34	Odessa, Ukraine	Zanjan, Iran	34
MBSYN82	Winter_SHW2	Winter_Durum2	Aegilops1	1031	UKR-OD 952.92/AE.SQUARROSA(1031)	tauschii	L1	CAWW04GH00061S	-0GH-0SE-030E-6E-0E-1YA-0YM	MX-TCI	161710	32	Odessa, Ukraine	Zanjan, Iran	32
MBSYN90	Winter_SHW2	Winter_Durum2	Aegilops1	1031	UKR-OD 952.92/AE.SQUARROSA(1031)	tauschii	L1	CAWW04GH00061S	-0GH-0SE-030E-8E-0E-1YA-0YM	MX-TCI	161712	33	Odessa, Ukraine	Zanjan, Iran	33
MBSYN6	Winter_SHW2	Winter_Durum2	Aegilops1	1031	UKR-OD 952.92/AE.SQUARROSA(1031)	tauschii	L1	CAWW04GH00061S	-0GH-0SE-030E-15E-0E-1YA-0YM	MX-TCI	161700	28	Odessa, Ukraine	Zanjan, Iran	28
MBSYN138	Winter_SHW2	Winter_Durum2	Aegilops1	1031	UKR-OD 952.92/AE.SQUARROSA(1031)	tauschii	L1	CAWW04GH00061S	-0GH-0SE-030E-20E-0E-1YA-0YM	MX-TCI	161709	31	Odessa, Ukraine	Zanjan, Iran	31
MBSYN14	Winter_SHW2	Winter_Durum2	Aegilops1	1031	UKR-OD 952.92/AE.SQUARROSA(1031)	tauschii	L1	CAWW04GH00061S	-0GH-0SE-030E-18E-0E-1YA-0YM	MX-TCI	161707	30	Odessa, Ukraine	Zanjan, Iran	30
			* Mizuno et al. 2010
			Mizuno, N., Yamasaki, M., Matsuoka, Y., Kawahara, T., & Takumi, S. (2010). Population structure of wild wheat D‐genome progenitor Aegilops tauschii Coss.: implications for intraspecific lineage diversification and evolution of common wheat. Molecular ecology, 19(5), 999-1013.
