# Supplementary material for: Unlocking the novel genetic diversity and population structure of synthetic Hexaploid wheat
Source: BMC Genomics. 2018 Aug 6;19:591. doi: 10.1186/s12864-018-4969-2 (PMC6090860; doi:10.1186/s12864-018-4969-2)
Supplement: Supplementary file 3 — Details of 101 synthetic hexaploid wheats (SHWs) used and subgroups obtained from Bayesian clustering algorithm for SHWs, durum wheat, and Aegilops tauschii. (XLSX 17 kb) [file 12864_2018_4969_MOESM3_ESM.xlsx]

## Sheet: Sheet1
GBS_Entry_Code	Synthetic hexaploid wheat (ABD) grouping	Durum (AB)_grouping	Aegilops (D)_grouping	AegilopsCode	Complete Pedigree Information	ssp.	Lineage(L) of Aegilops tauschii*	CID	SELHX	OC	AcessionNumber	EntryNumber	Country of origin and locality of Durum Parents	Country of origin and locality of Aegilops Parents	SeggregationCode
MBSYN63	Spring_SHW	Spring_Durum	Aegilops1	IG 126387	LANGDON/IG 126387		L1			JAP		107	Kyoto University, Japan	Turkmenistan, Ashkhabad
MBSYN101	Spring_SHW	Spring_Durum	Aegilops1	IG 131606	LANGDON/IG 131606		L1			JAP		108	Kyoto University, Japan	Kyrgyzstan, Talas
MBSYN53	Spring_SHW	Spring_Durum	Aegilops1	IG 48042	LANGDON/IG 48042		L1			JAP		106	Kyoto University, Japan	Jammu and Kashmir
MBSYN22	Spring_SHW	Spring_Durum	Aegilops1	KU-2074	LANGDON/KU-2074	strangulata	L2			JAP		109	Kyoto University, Japan	Iran, Behshahr
MBSYN32	Spring_SHW	Spring_Durum	Aegilops1	KU-2075	LANGDON/KU-2075	strangulata	L2			JAP		110	Kyoto University, Japan	Iran, Behshahr
MBSYN103	Spring_SHW	Spring_Durum	Aegilops1	KU-2079	LANGDON/KU-2079	strangulata	L2			JAP		117	Kyoto University, Japan	Iran, Aliabad
MBSYN137	Spring_SHW	Spring_Durum	Aegilops1	KU-2088	LANGDON/KU-2088	strangulata	L2			JAP		111	Kyoto University, Japan	Iran, Sari
MBSYN52	Spring_SHW	Spring_Durum	Aegilops1	KU-20-9	LANGDON/KU-20-9	strangulata	L2			JAP		118	Kyoto University, Japan	Iran, Behshahr
MBSYN130	Spring_SHW	Spring_Durum	Aegilops1	KU-2092	LANGDON/KU-2092	strangulata	L2			JAP		112	Kyoto University, Japan	Iran, Babulsar
MBSYN97	Spring_SHW	Spring_Durum	Aegilops1	KU-2093	LANGDON/KU-2093	strangulata	L2			JAP		119	Kyoto University, Japan	Iran, Babulsar - Chalus
MBSYN141	Spring_SHW	Spring_Durum	Aegilops1	KU-2105	LANGDON/KU-2105	unknown	L2			JAP		116	Kyoto University, Japan	Iran, Pahlavi
MBSYN28	Spring_SHW	Spring_Durum	Aegilops1	PI 508262	LANGDON/PI 508262					JAP		120	Kyoto University, Japan	China, Xinjian
MBSYN8	Spring_SHW	Spring_Durum	Aegilops1	KU-2096	LANGDON/KU-2096	strangulata	L2			JAP		113	Kyoto University, Japan	Iran, Babulsar
MBSYN72	Spring_SHW	Spring_Durum	Aegilops1	KU-2097	LANGDON/KU-2097	tauschii	L2			JAP		114	Kyoto University, Japan	Iran, Babulsar
MBSYN102	Spring_SHW	Spring_Durum	Aegilops1	KU-2100	LANGDON/KU-2100	tauschii	L2			JAP		115	Kyoto University, Japan	Iran, Ramsar
MBSYN122	Winter_SHW	Winter_Durum	Aegilops2	392	UKR-OD 761.93/AE.SQUARROSA(392)	tauschii	L1	CAWW04GH00022S	-0GH-0SE-030E-12E-0E-1YA-0YM	MX-TCI	161681	22	Odessa, Ukraine	Azerbaijan, Shamakhi
MBSYN9	Winter_SHW	Winter_Durum	Aegilops2	223	PANDUR/AE.SQUARROSA(223)	tauschii	L1	CAWW04GH00079S	-0GH-0SE-030E-17E-0E-1YA-0YM	MX-TCI	161843	84	Fundulea, Romania	Gilan, Iran
MBSYN36	Winter_SHW	Winter_Durum	Aegilops2	223	PANDUR/AE.SQUARROSA(223)	tauschii	L1	CAWW04GH00079S	-0GH-0SE-030E-9E-0E-1YA-0YM	MX-TCI	161864	92	Fundulea, Romania	Gilan, Iran
MBSYN39	Winter_SHW	Winter_Durum	Aegilops2	223	PANDUR/AE.SQUARROSA(223)	tauschii	L1	CAWW04GH00079S	-0GH-0SE-030E-13E-0E-1YA-0YM	MX-TCI	161830	78	Fundulea, Romania	Gilan, Iran
MBSYN43	Winter_SHW	Winter_Durum	Aegilops2	223	PANDUR/AE.SQUARROSA(223)	tauschii	L1	CAWW04GH00079S	-0GH-0SE-030E-10E-0E-1YA-0YM	MX-TCI	161827	76	Fundulea, Romania	Gilan, Iran
MBSYN58	Winter_SHW	Winter_Durum	Aegilops2	223	PANDUR/AE.SQUARROSA(223)	tauschii	L1	CAWW04GH00079S	-0GH-0SE-030E-14E-0E-1YA-0YM	MX-TCI	161836	80	Fundulea, Romania	Gilan, Iran
MBSYN60	Winter_SHW	Winter_Durum	Aegilops2	223	PANDUR/AE.SQUARROSA(223)	tauschii	L1	CAWW04GH00079S	-0GH-0SE-030E-4E-0E-1YA-0YM	MX-TCI	161860	90	Fundulea, Romania	Gilan, Iran
MBSYN69	Winter_SHW	Winter_Durum	Aegilops2	223	PANDUR/AE.SQUARROSA(223)	tauschii	L1	CAWW04GH00079S	-0GH-0SE-030E-13E-0E-2YA-0YM	MX-TCI	161831	79	Fundulea, Romania	Gilan, Iran
MBSYN70	Winter_SHW	Winter_Durum	Aegilops2	223	PANDUR/AE.SQUARROSA(223)	tauschii	L1	CAWW04GH00079S	-0GH-0SE-030E-4E-0E-2YA-0YM	MX-TCI	161861	89	Fundulea, Romania	Gilan, Iran
MBSYN79	Winter_SHW	Winter_Durum	Aegilops2	223	PANDUR/AE.SQUARROSA(223)	tauschii	L1	CAWW04GH00079S	-0GH-0SE-030E-2E-0E-1YA-0YM	MX-TCI	161854	88	Fundulea, Romania	Gilan, Iran
MBSYN84	Winter_SHW	Winter_Durum	Aegilops2	223	PANDUR/AE.SQUARROSA(223)	tauschii	L1	CAWW04GH00079S	-0GH-0SE-030E-18E-0E-1YA-0YM	MX-TCI	161852	86	Fundulea, Romania	Gilan, Iran
MBSYN100	Winter_SHW	Winter_Durum	Aegilops2	223	PANDUR/AE.SQUARROSA(223)	tauschii	L1	CAWW04GH00079S	-0GH-0SE-030E-16E-0E-1YA-0YM	MX-TCI	161838	81	Fundulea, Romania	Gilan, Iran
MBSYN104	Winter_SHW	Winter_Durum	Aegilops2	223	PANDUR/AE.SQUARROSA(223)	tauschii	L1	CAWW04GH00079S	-0GH-0SE-030E-16E-0E-2YA-0YM	MX-TCI	161839	82	Fundulea, Romania	Gilan, Iran
MBSYN105	Winter_SHW	Winter_Durum	Aegilops2	223	PANDUR/AE.SQUARROSA(223)	tauschii	L1	CAWW04GH00079S	-0GH-0SE-030E-2E-0E-2YA-0YM	MX-TCI	161855	87	Fundulea, Romania	Gilan, Iran
MBSYN110	Winter_SHW	Winter_Durum	Aegilops2	223	PANDUR/AE.SQUARROSA(223)	tauschii	L1	CAWW04GH00079S	-0GH-0SE-030E-4E-0E-3YA-0YM	MX-TCI	161862	91	Fundulea, Romania	Gilan, Iran
MBSYN121	Winter_SHW	Winter_Durum	Aegilops2	223	PANDUR/AE.SQUARROSA(223)	tauschii	L1	CAWW04GH00079S	-0GH-0SE-030E-17E-0E-4YA-0YM	MX-TCI	161846	83	Fundulea, Romania	Gilan, Iran
MBSYN7	Winter_SHW	Winter_Durum	Aegilops2	310	UKR-OD 1530.94/AE.SQUARROSA(310)	strangulata	L2	CAWW04GH00068S	-0GH-0SE-030E-12E-0E-1YA-0YM	MX-TCI	161719	35	Odessa, Ukraine	Gilan, Iran
MBSYN75	Winter_SHW	Winter_Durum	Aegilops2	310	UKR-OD 1530.94/AE.SQUARROSA(310)	strangulata	L2	CAWW04GH00068S	-0GH-0SE-030E-18E-0E-1YA-0YM	MX-TCI	161721	36	Odessa, Ukraine	Gilan, Iran
MBSYN89	Winter_SHW	Winter_Durum	Aegilops2	310	UKR-OD 1530.94/AE.SQUARROSA(310)	strangulata	L2	CAWW04GH00068S	-0GH-0SE-030E-6E-0E-1YA-0YM	MX-TCI	161724	37	Odessa, Ukraine	Gilan, Iran
MBSYN21	Winter_SHW	Winter_Durum	Aegilops2	369	AISBERG/AE.SQUARROSA(369)	tauschii	L1	CAWW04GH00003S	-0GH-0SE-030E-16E-0E-1YA-0YM	MX-TCI	161643	2	Odessa, Ukraine	Mazandaran, Iran
MBSYN26	Winter_SHW	Winter_Durum	Aegilops2	369	AISBERG/AE.SQUARROSA(369)	tauschii	L1	CAWW04GH00003S	-0GH-0SE-030E-18E-0E-1YA-0YM	MX-TCI	161644	121	Odessa, Ukraine	Mazandaran, Iran
MBSYN49	Winter_SHW	Winter_Durum	Aegilops2	369	AISBERG/AE.SQUARROSA(369)	tauschii	L1	CAWW04GH00003S	-0GH-0SE-030E-6E-0E-1YA-0YM	MX-TCI	161651	7	Odessa, Ukraine	Mazandaran, Iran
MBSYN57	Winter_SHW	Winter_Durum	Aegilops2	369	AISBERG/AE.SQUARROSA(369)	tauschii	L1	CAWW04GH00003S	-0GH-0SE-030E-10E-0E-1YA-0YM	MX-TCI	161641	1	Odessa, Ukraine	Mazandaran, Iran
MBSYN61	Winter_SHW	Winter_Durum	Aegilops2	369	AISBERG/AE.SQUARROSA(369)	tauschii	L1	CAWW04GH00003S	-0GH-0SE-030E-2E-0E-1YA-0YM	MX-TCI	161649	6	Odessa, Ukraine	Mazandaran, Iran
MBSYN66	Winter_SHW	Winter_Durum	Aegilops2	369	AISBERG/AE.SQUARROSA(369)	tauschii	L1	CAWW04GH00003S	-0GH-0SE-030E-18E-0E-2YA-0YM	MX-TCI	161645	4	Odessa, Ukraine	Mazandaran, Iran
MBSYN67	Winter_SHW	Winter_Durum	Aegilops2	369	AISBERG/AE.SQUARROSA(369)	tauschii	L1	CAWW04GH00003S	-0GH-0SE-030E-18E-0E-3YA-0YM	MX-TCI	161646	3	Odessa, Ukraine	Mazandaran, Iran
MBSYN74	Winter_SHW	Winter_Durum	Aegilops2	369	AISBERG/AE.SQUARROSA(369)//DEMIR	tauschii	L1	TCI091254	-0SE-0E-8DYR-0E-1YA-0YM	TCI	161897	124	Odessa, Ukraine	Mazandaran, Iran
MBSYN76	Winter_SHW	Winter_Durum	Aegilops2	369	AISBERG/AE.SQUARROSA(369)	tauschii	L1	CAWW04GH00003S	-0GH-0SE-030E-2E-0E-2YA-0YM	MX-TCI	161650	5	Odessa, Ukraine	Mazandaran, Iran
MBSYN17	Winter_SHW	Winter_Durum	Aegilops2	392	UKR-OD 1530.94/AE.SQUARROSA(392)	tauschii	L1	CAWW04GH00071S	-0GH-0SE-030E-10E-0E-1YA-0YM	MX-TCI	161726	38	Odessa, Ukraine	Azerbaijan, Shamakhi
MBSYN31	Winter_SHW	Winter_Durum	Aegilops2	392	UKR-OD 1530.94/AE.SQUARROSA(392)	tauschii	L1	CAWW04GH00071S	-0GH-0SE-030E-6E-0E-1YA-0YM	MX-TCI	161734	41	Odessa, Ukraine	Azerbaijan, Shamakhi
MBSYN51	Winter_SHW	Winter_Durum	Aegilops2	392	UKR-OD 761.93/AE.SQUARROSA(392)	tauschii	L1	CAWW04GH00022S	-0GH-0SE-030E-2E-0E-1YA-0YM	MX-TCI	161694	25	Odessa, Ukraine	Azerbaijan, Shamakhi
MBSYN111	Winter_SHW	Winter_Durum	Aegilops2	392	UKR-OD 1530.94/AE.SQUARROSA(392)	tauschii	L1	CAWW04GH00071S	-0GH-0SE-030E-7E-0E-2YA-0YM	MX-TCI	161736	42	Odessa, Ukraine	Azerbaijan, Shamakhi
MBSYN117	Winter_SHW	Winter_Durum	Aegilops2	392	UKR-OD 761.93/AE.SQUARROSA(392)	tauschii	L1	CAWW04GH00022S	-0GH-0SE-030E-15E-0E-2YA-0YM	MX-TCI	161688	125	Odessa, Ukraine	Azerbaijan, Shamakhi
MBSYN134	Winter_SHW	Winter_Durum	Aegilops2	392	UKR-OD 761.93/AE.SQUARROSA(392)	tauschii	L1	CAWW04GH00022S	-0GH-0SE-030E-15E-0E-3YA-0YM	MX-TCI	161689	24	Odessa, Ukraine	Azerbaijan, Shamakhi
MBSYN64	Winter_SHW	Winter_Durum	Aegilops2	409	PANDUR/AE.SQUARROSA(409)	tauschii	L1	CAWW04GH00081S	-0GH-0SE-030E-6E-0E-1YA-0YM	MX-TCI	161885	103	Fundulea, Romania	Dagestan, Russian	103_BLACK_SPIKE
MBSYN65	Winter_SHW	Winter_Durum	Aegilops2	409	PANDUR/AE.SQUARROSA(409)	tauschii	L1	CAWW04GH00081S	-0GH-0SE-030E-6E-0E-1YA-0YM	MX-TCI	161885	103	Fundulea, Romania	Dagestan, Russian	103_YELLOW_SPIKE
MBSYN15	Winter_SHW	Winter_Durum	Aegilops2	409	PANDUR/AE.SQUARROSA(409)	tauschii	L1	CAWW04GH00081S	-0GH-0SE-030E-11E-0E-1YA-0YM	MX-TCI	161866	94	Fundulea, Romania	Dagestan, Russian
MBSYN16	Winter_SHW	Winter_Durum	Aegilops2	409	LEUC 84693/AE.SQUARROSA(409)	tauschii	L1	CAWW04GH00010S	-0GH-0SE-030E-11E-0E-1YA-0YM	MX-TCI	161670	18	Odessa, Ukraine	Dagestan, Russian
MBSYN27	Winter_SHW	Winter_Durum	Aegilops2	409	LEUC 84693/AE.SQUARROSA(409)	tauschii	L1	CAWW04GH00010S	-0GH-0SE-030E-11E-0E-2YA-0YM	MX-TCI	161671	122	Odessa, Ukraine	Dagestan, Russian
MBSYN29	Winter_SHW	Winter_Durum	Aegilops2	409	PANDUR/AE.SQUARROSA(409)	tauschii	L1	CAWW04GH00081S	-0GH-0SE-030E-11E-0E-2YA-0YM	MX-TCI	161867	95	Fundulea, Romania	Dagestan, Russian
MBSYN30	Winter_SHW	Winter_Durum	Aegilops2	409	LEUC 84693/AE.SQUARROSA(409)	tauschii	L1	CAWW04GH00010S	-0GH-0SE-030E-2E-0E-1YA-0YM	MX-TCI	161677	20	Odessa, Ukraine	Dagestan, Russian
MBSYN40	Winter_SHW	Winter_Durum	Aegilops2	409	PANDUR/AE.SQUARROSA(409)	tauschii	L1	CAWW04GH00081S	-0GH-0SE-030E-13E-0E-1YA-0YM	MX-TCI	161874	96	Fundulea, Romania	Dagestan, Russian
MBSYN59	Winter_SHW	Winter_Durum	Aegilops2	409	LEUC 84693/AE.SQUARROSA(409)	tauschii	L1	CAWW04GH00010S	-0GH-0SE-030E-15E-0E-1YA-0YM	MX-TCI	161673	19	Odessa, Ukraine	Dagestan, Russian
MBSYN80	Winter_SHW	Winter_Durum	Aegilops2	409	PANDUR/AE.SQUARROSA(409)	tauschii	L1	CAWW04GH00081S	-0GH-0SE-030E-15E-0E-1YA-0YM	MX-TCI	161876	97	Fundulea, Romania	Dagestan, Russian
MBSYN115	Winter_SHW	Winter_Durum	Aegilops2	409	PANDUR/AE.SQUARROSA(409)	tauschii	L1	CAWW04GH00081S	-0GH-0SE-030E-7E-0E-1YA-0YM	MX-TCI	161889	104	Fundulea, Romania	Dagestan, Russian
MBSYN120	Winter_SHW	Winter_Durum	Aegilops2	409	PANDUR/AE.SQUARROSA(409)	tauschii	L1	CAWW04GH00081S	-0GH-0SE-030E-11E-0E-3YA-0YM	MX-TCI	161868	93	Fundulea, Romania	Dagestan, Russian
MBSYN13	Winter_SHW	Winter_Durum	Aegilops2	458	UKR-OD 1530.94/AE.SQUARROSA(458)	unknown		CAWW04GH00074S	-0GH-0SE-030E-12E-0E-1YA-0YM	MX-TCI	161738	44	Odessa, Ukraine	unknown
MBSYN44	Winter_SHW	Winter_Durum	Aegilops2	458	UKR-OD 1530.94/AE.SQUARROSA(458)	unknown		CAWW04GH00074S	-0GH-0SE-030E-5E-0E-1YA-0YM	MX-TCI	161745	48	Odessa, Ukraine	unknown
MBSYN46	Winter_SHW	Winter_Durum	Aegilops2	458	UKR-OD 1530.94/AE.SQUARROSA(458)	unknown		CAWW04GH00074S	-0GH-0SE-030E-15E-0E-1YA-0YM	MX-TCI	161740	45	Odessa, Ukraine	unknown
MBSYN56	Winter_SHW	Winter_Durum	Aegilops2	458	UKR-OD 1530.94/AE.SQUARROSA(458)	unknown		CAWW04GH00074S	-0GH-0SE-030E-4E-0E-1YA-0YM	MX-TCI	161742	46	Odessa, Ukraine	unknown
MBSYN81	Winter_SHW	Winter_Durum	Aegilops2	458	UKR-OD 1530.94/AE.SQUARROSA(458)	unknown		CAWW04GH00074S	-0GH-0SE-030E-5E-0E-2YA-0YM	MX-TCI	161746	47	Odessa, Ukraine	unknown
MBSYN93	Winter_SHW	Winter_Durum	Aegilops2	458	UKR-OD 1530.94/AE.SQUARROSA(458)	unknown		CAWW04GH00074S	-0GH-0SE-030E-9E-0E-1YA-0YM	MX-TCI	161751	49	Odessa, Ukraine	unknown
MBSYN37	Winter_SHW	Winter_Durum	Aegilops2	511	AISBERG/AE.SQUARROSA(511)	unknown		CAWW04GH00005S	-0GH-0SE-030E-10E-0E-1YA-0YM	MX-TCI	161653	8	Odessa, Ukraine	unknown	8_BLACK_SPIKE
MBSYN38	Winter_SHW	Winter_Durum	Aegilops2	511	AISBERG/AE.SQUARROSA(511)	unknown		CAWW04GH00005S	-0GH-0SE-030E-10E-0E-1YA-0YM	MX-TCI	161653	8	Odessa, Ukraine	unknown	8_YELLOW_SPIKE
MBSYN24	Winter_SHW	Winter_Durum	Aegilops2	511	AISBERG/AE.SQUARROSA(511)	unknown		CAWW04GH00005S	-0GH-0SE-030E-2E-0E-1YA-0YM	MX-TCI	161663	13	Odessa, Ukraine	unknown
MBSYN55	Winter_SHW	Winter_Durum	Aegilops2	511	AISBERG/AE.SQUARROSA(511)	unknown		CAWW04GH00005S	-0GH-0SE-030E-1E-0E-1YA-0YM	MX-TCI	161660	12	Odessa, Ukraine	unknown
MBSYN83	Winter_SHW	Winter_Durum	Aegilops2	511	AISBERG/AE.SQUARROSA(511)	unknown		CAWW04GH00005S	-0GH-0SE-030E-3E-0E-1YA-0YM	MX-TCI	161664	14	Odessa, Ukraine	unknown
MBSYN2	Winter_SHW	Winter_Durum	Aegilops2	629	UKR-OD 1530.94/AE.SQUARROSA(629)	strangulata	L2	CAWW04GH00076S	-0GH-0SE-030E-3E-0E-1YA-0YM	MX-TCI	161772	54	Odessa, Ukraine	Mazandaran, Iran	54_BLACK_AWNED
MBSYN3	Winter_SHW	Winter_Durum	Aegilops2	629	UKR-OD 1530.94/AE.SQUARROSA(629)	strangulata	L2	CAWW04GH00076S	-0GH-0SE-030E-3E-0E-1YA-0YM	MX-TCI		54	Odessa, Ukraine	Mazandaran, Iran	54_BLACK_AWNLESS
MBSYN4	Winter_SHW	Winter_Durum	Aegilops2	629	UKR-OD 1530.94/AE.SQUARROSA(629)	strangulata	L2	CAWW04GH00076S	-0GH-0SE-030E-3E-0E-1YA-0YM	MX-TCI		54	Odessa, Ukraine	Mazandaran, Iran	54_YELLOW_AWNED
MBSYN5	Winter_SHW	Winter_Durum	Aegilops2	629	UKR-OD 1530.94/AE.SQUARROSA(629)	strangulata	L2	CAWW04GH00076S	-0GH-0SE-030E-3E-0E-1YA-0YM	MX-TCI		54	Odessa, Ukraine	Mazandaran, Iran	54_YELLOW_AWNLESS
MBSYN12	Winter_SHW	Winter_Durum	Aegilops2	629	UKR-OD 1530.94/AE.SQUARROSA(629)	strangulata	L2	CAWW04GH00076S	-0GH-0SE-030E-1E-0E-1YA-0YM	MX-TCI	161765	53	Odessa, Ukraine	Mazandaran, Iran
MBSYN68	Winter_SHW	Winter_Durum	Aegilops2	629	UKR-OD 1530.94/AE.SQUARROSA(629)	strangulata	L2	CAWW04GH00076S	-0GH-0SE-030E-11E-0E-1YA-0YM	MX-TCI	161752	50	Odessa, Ukraine	Mazandaran, Iran
MBSYN73	Winter_SHW	Winter_Durum	Aegilops2	629	UKR-OD 1530.94/AE.SQUARROSA(629)	strangulata	L2	CAWW04GH00076S	-0GH-0SE-030E-11E-0E-2YA-0YM	MX-TCI	161753	123	Odessa, Ukraine	Mazandaran, Iran
MBSYN34	Winter_SHW	Winter_Durum	Aegilops2	1027	UKR-OD 1530.94/AE.SQUARROSA(1027)	tauschii	L1	CAWW04GH00078S	-0GH-0SE-030E-15E-0E-1YA-0YM	MX-TCI	161788	59	Odessa, Ukraine	Mazandaran, Iran	59_BLACK_SPIKE
MBSYN35	Winter_SHW	Winter_Durum	Aegilops2	1027	UKR-OD 1530.94/AE.SQUARROSA(1027)	tauschii	L1	CAWW04GH00078S	-0GH-0SE-030E-15E-0E-1YA-0YM	MX-TCI	161788	59	Odessa, Ukraine	Mazandaran, Iran	59_YELLOW_SPIKE
MBSYN127	Winter_SHW	Winter_Durum	Aegilops2	1027	UKR-OD 1530.94/AE.SQUARROSA(1027)	tauschii	L1	CAWW04GH00078S	-0GH-0SE-030E-5E-0E-3YA-0YM	MX-TCI	161818	71	Odessa, Ukraine	Mazandaran, Iran	71_BLACK_SPIKE
MBSYN128	Winter_SHW	Winter_Durum	Aegilops2	1027	UKR-OD 1530.94/AE.SQUARROSA(1027)	tauschii	L1	CAWW04GH00078S	-0GH-0SE-030E-5E-0E-3YA-0YM	MX-TCI	161818	71	Odessa, Ukraine	Mazandaran, Iran	71_BROWN_SPIKE
MBSYN20	Winter_SHW	Winter_Durum	Aegilops2	1027	UKR-OD 1530.94/AE.SQUARROSA(1027)	tauschii	L1	CAWW04GH00078S	-0GH-0SE-030E-3E-0E-1YA-0YM	MX-TCI	161812	68	Odessa, Ukraine	Mazandaran, Iran
MBSYN33	Winter_SHW	Winter_Durum	Aegilops2	1027	UKR-OD 1530.94/AE.SQUARROSA(1027)	tauschii	L1	CAWW04GH00078S	-0GH-0SE-030E-3E-0E-2YA-0YM	MX-TCI	161813	67	Odessa, Ukraine	Mazandaran, Iran
MBSYN50	Winter_SHW	Winter_Durum	Aegilops2	1027	UKR-OD 1530.94/AE.SQUARROSA(1027)	tauschii	L1	CAWW04GH00078S	-0GH-0SE-030E-9E-0E-1YA-0YM	MX-TCI	161825	75	Odessa, Ukraine	Mazandaran, Iran
MBSYN71	Winter_SHW	Winter_Durum	Aegilops2	1027	UKR-OD 1530.94/AE.SQUARROSA(1027)	tauschii	L1	CAWW04GH00078S	-0GH-0SE-030E-5E-0E-2YA-0YM	MX-TCI	161817	69	Odessa, Ukraine	Mazandaran, Iran
MBSYN86	Winter_SHW	Winter_Durum	Aegilops2	1027	UKR-OD 1530.94/AE.SQUARROSA(1027)	tauschii	L1	CAWW04GH00078S	-0GH-0SE-030E-17E-0E-1YA-0YM	MX-TCI	161801	63	Odessa, Ukraine	Mazandaran, Iran
MBSYN87	Winter_SHW	Winter_Durum	Aegilops2	1027	UKR-OD 1530.94/AE.SQUARROSA(1027)	tauschii	L1	CAWW04GH00078S	-0GH-0SE-030E-12E-0E-1YA-0YM	MX-TCI	161782	57	Odessa, Ukraine	Mazandaran, Iran
MBSYN91	Winter_SHW	Winter_Durum	Aegilops2	1027	UKR-OD 1530.94/AE.SQUARROSA(1027)	tauschii	L1	CAWW04GH00078S	-0GH-0SE-030E-7E-0E-1YA-0YM	MX-TCI	161821	73	Odessa, Ukraine	Mazandaran, Iran
MBSYN98	Winter_SHW	Winter_Durum	Aegilops2	1027	UKR-OD 1530.94/AE.SQUARROSA(1027)	tauschii	L1	CAWW04GH00078S	-0GH-0SE-030E-17E-0E-2YA-0YM	MX-TCI	161802	62	Odessa, Ukraine	Mazandaran, Iran
MBSYN99	Winter_SHW	Winter_Durum	Aegilops2	1027	UKR-OD 1530.94/AE.SQUARROSA(1027)	tauschii	L1	CAWW04GH00078S	-0GH-0SE-030E-18E-0E-1YA-0YM	MX-TCI	161807	64	Odessa, Ukraine	Mazandaran, Iran
MBSYN119	Winter_SHW	Winter_Durum	Aegilops2	1027	UKR-OD 1530.94/AE.SQUARROSA(1027)	tauschii	L1	CAWW04GH00078S	-0GH-0SE-030E-9E-0E-2YA-0YM	MX-TCI	161826	74	Odessa, Ukraine	Mazandaran, Iran
MBSYN6	Winter_SHW	Winter_Durum	Aegilops2	1031	UKR-OD 952.92/AE.SQUARROSA(1031)	tauschii	L1	CAWW04GH00061S	-0GH-0SE-030E-15E-0E-1YA-0YM	MX-TCI	161700	28	Odessa, Ukraine	Zanjan, Iran
MBSYN11	Winter_SHW	Winter_Durum	Aegilops2	1031	UKR-OD 952.92/AE.SQUARROSA(1031)	tauschii	L1	CAWW04GH00061S	-0GH-0SE-030E-11E-0E-1YA-0YM	MX-TCI	161698	27	Odessa, Ukraine	Zanjan, Iran
MBSYN14	Winter_SHW	Winter_Durum	Aegilops2	1031	UKR-OD 952.92/AE.SQUARROSA(1031)	tauschii	L1	CAWW04GH00061S	-0GH-0SE-030E-18E-0E-1YA-0YM	MX-TCI	161707	30	Odessa, Ukraine	Zanjan, Iran
MBSYN19	Winter_SHW	Winter_Durum	Aegilops2	1031	UKR-OD 952.92/AE.SQUARROSA(1031)	tauschii	L1	CAWW04GH00061S	-0GH-0SE-030E-16E-0E-1YA-0YM	MX-TCI	161703	29	Odessa, Ukraine	Zanjan, Iran
MBSYN82	Winter_SHW	Winter_Durum	Aegilops2	1031	UKR-OD 952.92/AE.SQUARROSA(1031)	tauschii	L1	CAWW04GH00061S	-0GH-0SE-030E-6E-0E-1YA-0YM	MX-TCI	161710	32	Odessa, Ukraine	Zanjan, Iran
MBSYN90	Winter_SHW	Winter_Durum	Aegilops2	1031	UKR-OD 952.92/AE.SQUARROSA(1031)	tauschii	L1	CAWW04GH00061S	-0GH-0SE-030E-8E-0E-1YA-0YM	MX-TCI	161712	33	Odessa, Ukraine	Zanjan, Iran
MBSYN107	Winter_SHW	Winter_Durum	Aegilops2	1031	UKR-OD 952.92/AE.SQUARROSA(1031)	tauschii	L1	CAWW04GH00061S	-0GH-0SE-030E-9E-0E-1YA-0YM	MX-TCI	161717	34	Odessa, Ukraine	Zanjan, Iran
MBSYN138	Winter_SHW	Winter_Durum	Aegilops2	1031	UKR-OD 952.92/AE.SQUARROSA(1031)	tauschii	L1	CAWW04GH00061S	-0GH-0SE-030E-20E-0E-1YA-0YM	MX-TCI	161709	31	Odessa, Ukraine	Zanjan, Iran
							* Mizuno et al. 2010
							Mizuno, N., Yamasaki, M., Matsuoka, Y., Kawahara, T., & Takumi, S. (2010). Population structure of wild wheat D‐genome progenitor Aegilops tauschii Coss.: implications for intraspecific lineage diversification and evolution of common wheat. Molecular ecology, 19(5), 999-1013.
