# Supplementary material for: Unlocking the novel genetic diversity and population structure of synthetic Hexaploid wheat
Source: BMC Genomics. 2018 Aug 6;19:591. doi: 10.1186/s12864-018-4969-2 (PMC6090860; doi:10.1186/s12864-018-4969-2)
Supplement: Supplementary file 4 — Crossing scheme of 86-winter synthetic hexaploid wheat under study. (XLSX 10 kb) [file 12864_2018_4969_MOESM4_ESM.xlsx]

## Sheet: Additional file 3
Additional file 5. Crossing scheme of 124-winter synthetic hexaploid wheat under study.
Durum Parent	Ae. taushii parent
	223	310	369	392	409	458	511	629	1026	1027	1031
AISBERG	-	-	Xa (9)b	-	-	-	X (4)+c1	-	-	-	-
LEUC 84693	-	-	-	-	X (4)	-	-	-	-	-	-
UKR-OD 761.93	-	-	-	X (4)	-	-	-	-	-	-	-
UKR-OD 952.92	-	-	-	-	-	-	-	-	-	-	X (8)
UKR-OD 1530.94	-	X (3)	-	X (3)	-	X (6)	-	X (4)+3	-	X (12)+2	-
PANDUR	X (15)	-	-	-	X (8)	-	-	-	-	-	-
aX: Original crosses
b(): Number of entries from the same cross
c+: Number of entries segregated and analyzed as unique entry based on phenotypic observation and kinship relationship value
