# Supplementary material for: Unlocking the novel genetic diversity and population structure of synthetic Hexaploid wheat
Source: BMC Genomics. 2018 Aug 6;19:591. doi: 10.1186/s12864-018-4969-2 (PMC6090860; doi:10.1186/s12864-018-4969-2)
Supplement: Supplementary file 5 — Kinship relationship matrix of 101 Durum wheat. (XLSX 116 kb) [file 12864_2018_4969_MOESM5_ESM.xlsx]

## Sheet: ABkinshipMatrix101shw
Taxa	MBSYN38	MBSYN39	MBSYN32	MBSYN33	MBSYN30	MBSYN31	MBSYN36	MBSYN37	MBSYN34	MBSYN35	MBSYN49	MBSYN43	MBSYN44	MBSYN46	MBSYN40	MBSYN137	MBSYN138	MBSYN55	MBSYN52	MBSYN53	MBSYN58	MBSYN59	MBSYN56	MBSYN57	MBSYN50	MBSYN51	MBSYN141	MBSYN65	MBSYN66	MBSYN63	MBSYN64	MBSYN69	MBSYN67	MBSYN68	MBSYN61	MBSYN60	MBSYN115	MBSYN119	MBSYN117	MBSYN122	MBSYN120	MBSYN121	MBSYN127	MBSYN128	MBSYN130	MBSYN134	MBSYN19	MBSYN16	MBSYN17
MBSYN38	1.04424	-0.0422049	-0.191077	0.0414476	0.0895037	-0.00183699	-0.0492263	0.473298	-0.027128	-0.0375825	0.0633391	-0.0145991	-0.0517925	0.0881023	-0.0169774	-0.195821	0.0206369	0.22214	-0.184444	-0.191047	-0.0497295	0.150938	-0.0172866	0.0452115	0.00381035	0.0677548	-0.174154	-0.00975176	0.00541037	-0.203001	-0.0127449	-0.0852457	0.0201474	0.076229	-0.0277433	-0.0889698	0.0283635	0.0333903	0.0341731	0.0842271	-0.0523329	-0.000238126	0.00148927	0.00959074	-0.194027	0.0521599	-0.0995905	0.152281	0.0387956
MBSYN39	-0.0422049	1.14234	-0.171919	-0.0174432	-0.0300115	-0.0850434	0.290377	-0.0596567	-0.087959	-0.0758108	-0.0915658	0.0224373	-0.0136082	-0.0496217	0.159498	-0.176564	-0.0994906	0.0437514	-0.167645	-0.172293	0.119176	-0.0857438	-0.121337	-0.0858918	-0.0882975	0.0662966	-0.16497	0.155556	-0.0519281	-0.168562	0.178728	0.423997	-0.0358653	-0.0525707	0.035871	0.378426	0.0216332	-0.0539951	-0.0381384	0.157074	0.215074	0.136425	-0.105287	-0.10588	-0.177207	-0.0401189	-0.089646	-0.0666918	-0.0390208
MBSYN32	-0.191077	-0.171919	1.57403	-0.323701	-0.148062	-0.200628	-0.187267	-0.200383	-0.199194	-0.203718	-0.176901	-0.20725	-0.162663	-0.362206	-0.23049	1.34767	-0.330801	-0.175235	1.32441	1.30299	-0.186879	-0.0655886	-0.143381	0.0211017	-0.106053	-0.225475	1.22694	-0.11092	-0.267887	1.30885	-0.0845447	-0.148385	-0.316256	-0.366449	-0.196837	-0.153171	-0.180694	-0.241915	-0.120098	-0.138074	-0.225324	-0.101603	-0.19708	-0.190455	1.35063	-0.179104	-0.33333	-0.176568	-0.195185
MBSYN33	0.0414476	-0.0174432	-0.323701	1.23337	0.0239935	0.112438	0.0723309	0.00851855	0.0721953	0.0473169	-0.0105202	-0.0229826	0.0825621	0.122591	-0.00484055	-0.326202	0.141867	-0.0169098	-0.324003	-0.311425	0.014081	0.0236826	0.0879504	-0.10167	0.149212	-0.0115481	-0.304223	-0.0509101	-0.0234921	-0.31995	-0.105497	-0.0642612	-0.0503447	0.173398	-0.063501	-0.0513098	-0.019663	-0.0411241	0.0434865	0.0310362	-0.0223035	-0.0615001	0.085332	0.0667003	-0.323066	0.0610448	0.0620445	0.034411	0.14657
MBSYN30	0.0895037	-0.0300115	-0.148062	0.0239935	1.38241	-0.0935812	0.076574	0.0469028	-0.0329199	-0.0177814	-0.035787	0.0155571	-0.0750057	0.0368378	0.0820232	-0.139603	-0.0554356	0.131096	-0.139082	-0.128538	0.141488	0.228495	-0.0864629	0.106395	-0.029761	0.0264538	-0.129136	-0.0107271	0.00497015	-0.138965	-0.0336332	-0.0194941	0.0396088	0.042598	-0.0243649	-0.0710713	0.0740422	-0.0613087	0.0552683	-0.0117492	-0.0782157	0.151144	-0.0668184	-0.0237498	-0.141511	0.104999	0.00926994	0.393241	0.0053788
MBSYN31	-0.00183699	-0.0850434	-0.200628	0.112438	-0.0935812	1.2529	-0.130585	-0.00519447	0.145654	0.168584	-0.0488632	0.0106684	0.0995818	0.188764	-0.11758	-0.198448	0.128708	-0.00944697	-0.191654	-0.194894	-0.187146	-0.131999	0.277506	-0.128945	0.0584345	-0.00209539	-0.186756	-0.127834	0.00452514	-0.194537	-0.112118	-0.10901	0.0194222	0.040394	-0.060421	-0.107647	0.0127303	0.250023	-0.0385155	-0.067105	-0.0749095	-0.0884372	0.0157251	0.0415016	-0.201769	-0.0351215	0.116845	-0.0427883	0.347208
MBSYN36	-0.0492263	0.290377	-0.187267	0.0723309	0.076574	-0.130585	1.31198	-0.0583532	-0.125907	-0.154957	-0.0520839	0.114125	0.0274765	-0.0333686	0.0848721	-0.196493	-0.106011	-0.036504	-0.184552	-0.185721	0.247057	-0.0138218	-0.144114	0.00941916	-0.0625789	-0.152608	-0.171676	0.172212	-0.124359	-0.186025	0.18677	0.526213	-0.157802	0.029735	0.0708915	0.419935	0.148636	-0.1466	-0.145547	0.101442	0.118432	0.00282889	-0.129849	-0.0844726	-0.19385	-0.120295	-0.0716467	0.0989429	-0.0402153
MBSYN37	0.473298	-0.0596567	-0.200383	0.00851855	0.0469028	-0.00519447	-0.0583532	1.34019	-0.043247	-0.0602056	0.165181	-0.0531522	-0.0767898	0.0221931	-0.0311891	-0.1994	-0.000941527	0.391697	-0.198389	-0.191287	-0.0914626	0.057613	0.0128645	0.0927226	-0.0337596	0.110059	-0.179662	0.0250457	0.109995	-0.19201	-0.00838817	-0.0812861	0.053583	0.0275391	0.0374204	-0.100386	0.0208612	0.037266	0.146967	0.0629975	-0.061235	0.026322	0.0591793	0.0570055	-0.193346	0.138376	-0.10667	0.0559393	0.0388481
MBSYN34	-0.027128	-0.087959	-0.199194	0.0721953	-0.0329199	0.145654	-0.125907	-0.043247	1.21582	0.768335	-0.096714	-0.0499325	0.100911	0.108462	-0.0680224	-0.200585	0.0943856	0.00839397	-0.195132	-0.192698	-0.0549921	-0.0916916	0.170886	-0.110643	0.126547	-0.0292944	-0.179166	-0.158978	-0.0404539	-0.193447	-0.164553	-0.136493	0.00244449	0.0878631	-0.0991087	-0.139113	0.0325474	0.175958	-0.0865594	-0.090107	-0.173305	-0.0273007	0.0851976	0.0683187	-0.197968	-0.0905245	0.0292802	-0.00194228	0.070458
MBSYN35	-0.0375825	-0.0758108	-0.203718	0.0473169	-0.0177814	0.168584	-0.154957	-0.0602056	0.768335	1.3614	-0.134042	-0.0559379	0.132587	0.121932	-0.0692247	-0.202576	0.0860484	0.00937077	-0.198509	-0.201711	-0.0391189	-0.0977708	0.144973	-0.164743	0.126426	0.0206558	-0.19044	-0.214407	-0.00649356	-0.209848	-0.205235	-0.172271	0.0724643	0.032588	-0.124958	-0.137871	0.0446213	0.201875	-0.0559199	-0.102239	-0.204665	-0.0029104	0.0383024	0.0155259	-0.203293	-0.0514191	0.058193	-0.00551842	0.0621944
MBSYN49	0.0633391	-0.0915658	-0.176901	-0.0105202	-0.035787	-0.0488632	-0.0520839	0.165181	-0.096714	-0.134042	1.38558	0.0662171	-0.106921	-0.0163035	-0.0360843	-0.162836	0.0300409	-0.0438239	-0.175746	-0.172062	-0.110886	0.0584766	-0.0779449	0.391362	-0.123998	0.0394037	-0.155384	0.0331865	0.468912	-0.15902	0.0721908	-0.00616847	0.37395	-0.0589896	0.357781	-0.0797826	0.0114235	-0.12776	0.194485	0.129172	0.0789917	-0.0345152	-0.0550974	-0.0498254	-0.176983	0.220685	-0.104638	-0.0630082	-0.132493
MBSYN43	-0.0145991	0.0224373	-0.20725	-0.0229826	0.0155571	0.0106684	0.114125	-0.0531522	-0.0499325	-0.0559379	0.0662171	1.39548	-0.0970586	0.0620914	0.0288846	-0.20897	-0.0238278	-0.00855653	-0.213388	-0.206223	0.13526	-0.0432248	-0.00431148	-0.0434317	-0.0750929	-0.000679206	-0.200363	0.306831	-0.0618425	-0.214583	0.352922	0.170074	-0.117031	-0.11337	0.0407749	0.00307459	0.0797876	0.054717	-0.115658	-0.0492724	0.18679	-0.0244319	-0.0444661	-0.00145596	-0.223417	-0.0633956	0.0326038	0.0627345	0.0508696
MBSYN44	-0.0517925	-0.0136082	-0.162663	0.0825621	-0.0750057	0.0995818	0.0274765	-0.0767898	0.100911	0.132587	-0.106921	-0.0970586	1.20053	0.0530487	-0.0841988	-0.157973	-0.00792246	-0.0599515	-0.154801	-0.154829	-0.139542	-0.0989957	0.162166	-0.0119656	0.170793	-0.0455698	-0.139844	-0.179242	-0.159449	-0.149199	-0.158386	-0.00989314	-0.128926	-0.0343787	-0.0518077	0.152841	-0.0668739	0.127748	0.000939715	0.126295	-0.143892	-0.0184505	0.170883	0.151439	-0.166477	-0.00233254	0.01989	-0.105346	0.0740901
MBSYN46	0.0881023	-0.0496217	-0.362206	0.122591	0.0368378	0.188764	-0.0333686	0.0221931	0.108462	0.121932	-0.0163035	0.0620914	0.0530487	1.3117	0.0175318	-0.354952	0.0846057	0.246418	-0.355687	-0.349781	0.0092379	-0.0192791	0.223061	-0.135337	0.00859166	0.0915215	-0.326795	-0.0668327	0.0198014	-0.347571	-0.0858875	-0.0768655	0.0602337	0.180012	-0.0257021	-0.0578866	-0.0109955	0.349961	-0.0217276	-0.0277707	-0.0812901	-0.0459878	0.031473	0.0200065	-0.361808	0.0146691	0.0276427	0.0909875	0.123337
MBSYN40	-0.0169774	0.159498	-0.23049	-0.00484055	0.0820232	-0.11758	0.0848721	-0.0311891	-0.0680224	-0.0692247	-0.0360843	0.0288846	-0.0841988	0.0175318	1.25956	-0.237257	0.0632712	0.0824907	-0.230646	-0.226237	0.160938	0.0710118	-0.102657	-0.0217393	-0.0857829	-0.0145955	-0.216883	0.213125	-0.0735759	-0.236113	0.225314	-0.0181836	-0.0535731	-0.0257036	-0.0178462	0.097495	0.101414	-0.0522499	-0.0789645	0.0432885	0.157793	0.0730993	-0.163304	-0.174915	-0.230362	-0.0914523	0.100525	0.120006	-0.0502542
MBSYN137	-0.195821	-0.176564	1.34767	-0.326202	-0.139603	-0.198448	-0.196493	-0.1994	-0.200585	-0.202576	-0.162836	-0.20897	-0.157973	-0.354952	-0.237257	1.56212	-0.326112	-0.183864	1.33015	1.30494	-0.191426	-0.0707101	-0.138784	0.0223416	-0.108639	-0.22794	1.24449	-0.112959	-0.267385	1.31998	-0.0917934	-0.156361	-0.313402	-0.365369	-0.195664	-0.1653	-0.178461	-0.236528	-0.128612	-0.136696	-0.228739	-0.0934736	-0.192223	-0.181805	1.3749	-0.178842	-0.332576	-0.174123	-0.197496
MBSYN138	0.0206369	-0.0994906	-0.330801	0.141867	-0.0554356	0.128708	-0.106011	-0.000941527	0.0943856	0.0860484	0.0300409	-0.0238278	-0.00792246	0.0846057	0.0632712	-0.326112	1.36042	-0.0597666	-0.335177	-0.324651	0.011873	-0.0207567	0.0662847	-0.139551	0.0136507	0.161172	-0.315228	-0.0670195	0.0782628	-0.327173	-0.129063	-0.149104	0.142164	0.243884	-0.0186734	-0.136605	-0.0619453	0.0144106	-0.00483246	-0.0108636	-0.00196325	-0.10978	0.0640089	0.047708	-0.33651	-0.0149177	0.197522	0.0334626	0.000887402
MBSYN55	0.22214	0.0437514	-0.175235	-0.0169098	0.131096	-0.00944697	-0.036504	0.391697	0.00839397	0.00937077	-0.0438239	-0.00855653	-0.0599515	0.246418	0.0824907	-0.183864	-0.0597666	1.22719	-0.180896	-0.181825	-0.00895489	-0.0194903	0.00644825	0.146053	0.0279641	0.122293	-0.177336	0.000660298	-0.0939799	-0.181697	-0.0246489	-0.0467054	-0.0493799	-0.00324362	-0.0166516	-0.0488281	-0.0581452	0.103264	0.0446316	0.0680042	-0.0463117	0.0234674	-0.0188099	-0.0212257	-0.186441	0.038815	-0.00309284	0.0472587	0.133612
MBSYN52	-0.184444	-0.167645	1.32441	-0.324003	-0.139082	-0.191654	-0.184552	-0.198389	-0.195132	-0.198509	-0.175746	-0.213388	-0.154801	-0.355687	-0.230646	1.33015	-0.335177	-0.180896	1.55688	1.28223	-0.189729	-0.0732022	-0.136135	0.0276189	-0.106908	-0.224365	1.2267	-0.104494	-0.266989	1.28937	-0.0877929	-0.155559	-0.318179	-0.363173	-0.193144	-0.146054	-0.166748	-0.231579	-0.134531	-0.133799	-0.231791	-0.0982525	-0.198237	-0.185657	1.33638	-0.179549	-0.331216	-0.170175	-0.196125
MBSYN53	-0.191047	-0.172293	1.30299	-0.311425	-0.128538	-0.194894	-0.185721	-0.191287	-0.192698	-0.201711	-0.172062	-0.206223	-0.154829	-0.349781	-0.226237	1.30494	-0.324651	-0.181825	1.28223	1.55852	-0.189061	-0.0699025	-0.142891	0.0208836	-0.111922	-0.221957	1.22139	-0.114598	-0.263882	1.3466	-0.0987132	-0.159766	-0.317513	-0.353052	-0.192252	-0.16013	-0.176301	-0.2339	-0.139544	-0.14184	-0.227367	-0.102202	-0.192474	-0.178838	1.31534	-0.193099	-0.325336	-0.165032	-0.191214
MBSYN58	-0.0497295	0.119176	-0.186879	0.014081	0.141488	-0.187146	0.247057	-0.0914626	-0.0549921	-0.0391189	-0.110886	0.13526	-0.139542	0.0092379	0.160938	-0.191426	0.011873	-0.00895489	-0.189729	-0.189061	1.38765	0.170002	-0.0693456	-0.0553896	-0.0616592	-0.0944741	-0.175015	0.258071	-0.0916776	-0.182486	0.281604	0.198559	-0.0948429	0.00146778	-0.0143554	0.184468	0.236962	-0.0865302	-0.10923	-0.0644789	0.0912594	-0.0239751	-0.141684	-0.127531	-0.18754	-0.106236	-0.0467116	0.10718	-0.0382818
MBSYN59	0.150938	-0.0857438	-0.0655886	0.0236826	0.228495	-0.131999	-0.0138218	0.057613	-0.0916916	-0.0977708	0.0584766	-0.0432248	-0.0989957	-0.0192791	0.0710118	-0.0707101	-0.0207567	-0.0194903	-0.0732022	-0.0699025	0.170002	1.4401	-0.111724	0.108088	-0.11946	0.0326091	-0.0631827	0.0301086	0.0121303	-0.0756083	0.0143276	0.0113619	-0.00876725	0.065181	-0.0418378	-0.048567	0.0682804	-0.125315	-0.0331437	0.0778477	0.0134694	-0.026731	-0.158623	-0.186782	-0.0679187	-0.0187571	-0.0584105	0.40868	-0.0851373
MBSYN56	-0.0172866	-0.121337	-0.143381	0.0879504	-0.0864629	0.277506	-0.144114	0.0128645	0.170886	0.144973	-0.0779449	-0.00431148	0.162166	0.223061	-0.102657	-0.138784	0.0662847	0.00644825	-0.136135	-0.142891	-0.0693456	-0.111724	1.28588	-0.0711172	0.378213	-0.0777876	-0.123348	-0.0547465	-0.132167	-0.135715	-0.042252	-0.12692	-0.10829	-0.00965361	-0.112942	-0.11936	-0.0447913	0.583708	-0.0622118	-0.0274945	-0.136336	-0.0727551	0.0902277	0.0775729	-0.142154	-0.101961	-0.0126544	-0.108937	0.124942
MBSYN57	0.0452115	-0.0858918	0.0211017	-0.10167	0.106395	-0.128945	0.00941916	0.0927226	-0.110643	-0.164743	0.391362	-0.0434317	-0.0119656	-0.135337	-0.0217393	0.0223416	-0.139551	0.146053	0.0276189	0.0208836	-0.0553896	0.108088	-0.0711172	1.15846	-0.0221077	0.0832874	0.0279954	0.0252622	0.191415	0.0260798	0.056267	0.0105552	0.165906	-0.108337	0.228367	-0.0387098	-0.0634116	-0.144262	0.182266	0.214071	-0.0294388	-0.00480729	-0.0665267	-0.0564045	0.0152445	0.149624	-0.0850745	-0.00635631	-0.0316354
MBSYN50	0.00381035	-0.0882975	-0.106053	0.149212	-0.029761	0.0584345	-0.0625789	-0.0337596	0.126547	0.126426	-0.123998	-0.0750929	0.170793	0.00859166	-0.0857829	-0.108639	0.0136507	0.0279641	-0.106908	-0.111922	-0.0616592	-0.11946	0.378213	-0.0221077	1.32359	-0.107868	-0.0982033	-0.122655	-0.101138	-0.114069	-0.139651	-0.0478101	-0.129196	0.0173508	-0.183985	-0.114763	-0.0773845	0.338148	-0.0291384	-0.0692387	-0.0862269	-0.125327	0.181575	0.154162	-0.111509	-0.0270338	-0.0151641	-0.0739645	0.180544
MBSYN51	0.0677548	0.0662966	-0.225475	-0.0115481	0.0264538	-0.00209539	-0.152608	0.110059	-0.0292944	0.0206558	0.0394037	-0.000679206	-0.0455698	0.0915215	-0.0145955	-0.22794	0.161172	0.122293	-0.224365	-0.221957	-0.0944741	0.0326091	-0.0777876	0.0832874	-0.107868	1.40891	-0.235041	-0.113757	0.256346	-0.235051	-0.136136	-0.0607933	0.223863	0.0375378	0.00255793	-0.0560377	0.0133783	0.0653117	0.47314	0.194919	-0.0387898	0.104167	-0.0435954	-0.0660454	-0.234417	0.592282	-0.0299477	-0.0292312	0.00412561
MBSYN141	-0.174154	-0.16497	1.22694	-0.304223	-0.129136	-0.186756	-0.171676	-0.179662	-0.179166	-0.19044	-0.155384	-0.200363	-0.139844	-0.326795	-0.216883	1.24449	-0.315228	-0.177336	1.2267	1.22139	-0.175015	-0.0631827	-0.123348	0.0279954	-0.0982033	-0.235041	1.50687	-0.101368	-0.249037	1.22293	-0.0942235	-0.134439	-0.293273	-0.33611	-0.185528	-0.141854	-0.165331	-0.228945	-0.134272	-0.136554	-0.221394	-0.100276	-0.189752	-0.178872	1.25392	-0.182579	-0.32103	-0.16169	-0.196012
MBSYN65	-0.00975176	0.155556	-0.11092	-0.0509101	-0.0107271	-0.127834	0.172212	0.0250457	-0.158978	-0.214407	0.0331865	0.306831	-0.179242	-0.0668327	0.213125	-0.112959	-0.0670195	0.000660298	-0.104494	-0.114598	0.258071	0.0301086	-0.0547465	0.0252622	-0.122655	-0.113757	-0.101368	1.26522	-0.101154	-0.114517	0.877555	0.204365	-0.109666	-0.0726375	0.0781945	0.13958	0.119527	-0.0973132	-0.144431	-0.00926403	0.188847	0.0244569	-0.142636	-0.138695	-0.111451	-0.169307	-0.0537336	0.026017	-0.0562815
MBSYN66	0.00541037	-0.0519281	-0.267887	-0.0234921	0.00497015	0.00452514	-0.124359	0.109995	-0.0404539	-0.00649356	0.468912	-0.0618425	-0.159449	0.0198014	-0.0735759	-0.267385	0.0782628	-0.0939799	-0.266989	-0.263882	-0.0916776	0.0121303	-0.132167	0.191415	-0.101138	0.256346	-0.249037	-0.101154	1.39259	-0.266214	-0.140576	-0.0953035	0.852019	0.0494824	0.360836	-0.137261	-0.0580748	-0.0745738	0.228415	0.0545793	-0.0688465	0.0106095	-0.0125285	-0.0270341	-0.269584	0.280914	0.0338365	-0.0295774	-0.0161344
MBSYN63	-0.203001	-0.168562	1.30885	-0.31995	-0.138965	-0.194537	-0.186025	-0.19201	-0.193447	-0.209848	-0.15902	-0.214583	-0.149199	-0.347571	-0.236113	1.31998	-0.327173	-0.181697	1.28937	1.3466	-0.182486	-0.0756083	-0.135715	0.0260798	-0.114069	-0.235051	1.22293	-0.114517	-0.266214	1.56916	-0.0886989	-0.149017	-0.314275	-0.356708	-0.195729	-0.152603	-0.171268	-0.238751	-0.137433	-0.144946	-0.228755	-0.0986196	-0.192721	-0.187032	1.32709	-0.191829	-0.344043	-0.173663	-0.202332
MBSYN64	-0.0127449	0.178728	-0.0845447	-0.105497	-0.0336332	-0.112118	0.18677	-0.00838817	-0.164553	-0.205235	0.0721908	0.352922	-0.158386	-0.0858875	0.225314	-0.0917934	-0.129063	-0.0246489	-0.0877929	-0.0987132	0.281604	0.0143276	-0.042252	0.056267	-0.139651	-0.136136	-0.0942235	0.877555	-0.140576	-0.0886989	1.33039	0.193359	-0.143266	-0.121216	0.0650441	0.190849	0.1942	-0.10571	-0.164613	0.0229145	0.228721	0.0805822	-0.153745	-0.141121	-0.0927468	-0.174945	-0.0724594	-0.0188909	-0.0871399
MBSYN69	-0.0852457	0.423997	-0.148385	-0.0642612	-0.0194941	-0.10901	0.526213	-0.0812861	-0.136493	-0.172271	-0.00616847	0.170074	-0.00989314	-0.0768655	-0.0181836	-0.156361	-0.149104	-0.0467054	-0.155559	-0.159766	0.198559	0.0113619	-0.12692	0.0105552	-0.0478101	-0.0607933	-0.134439	0.204365	-0.0953035	-0.149017	0.193359	1.30446	-0.137006	-0.0902891	0.114048	0.486846	0.0356334	-0.125111	-0.0417557	0.0730664	0.288706	0.0332508	-0.124786	-0.0955055	-0.156062	-0.0301033	-0.109258	0.00984568	-0.0541041
MBSYN67	0.0201474	-0.0358653	-0.316256	-0.0503447	0.0396088	0.0194222	-0.157802	0.053583	0.00244449	0.0724643	0.37395	-0.117031	-0.128926	0.0602337	-0.0535731	-0.313402	0.142164	-0.0493799	-0.318179	-0.317513	-0.0948429	-0.00876725	-0.10829	0.165906	-0.129196	0.223863	-0.293273	-0.109666	0.852019	-0.314275	-0.143266	-0.137006	1.37178	0.107122	0.363584	-0.0733849	-0.0446974	-0.0123116	0.143906	0.0424724	-0.105603	0.0164089	-0.0487636	-0.0613202	-0.321519	0.182011	0.126911	-0.0209562	-0.0531191
MBSYN68	0.076229	-0.0525707	-0.366449	0.173398	0.042598	0.040394	0.029735	0.0275391	0.0878631	0.032588	-0.0589896	-0.11337	-0.0343787	0.180012	-0.0257036	-0.365369	0.243884	-0.00324362	-0.363173	-0.353052	0.00146778	0.065181	-0.00965361	-0.108337	0.0173508	0.0375378	-0.33611	-0.0726375	0.0494824	-0.356708	-0.121216	-0.0902891	0.107122	1.31415	-0.0339679	-0.0550037	0.035218	0.0640772	-0.0298771	-0.0693355	-0.0490415	-0.0640507	0.0619959	0.0553636	-0.368672	0.000802525	0.109091	0.143403	-0.034962
MBSYN61	-0.0277433	0.035871	-0.196837	-0.063501	-0.0243649	-0.060421	0.0708915	0.0374204	-0.0991087	-0.124958	0.357781	0.0407749	-0.0518077	-0.0257021	-0.0178462	-0.195664	-0.0186734	-0.0166516	-0.193144	-0.192252	-0.0143554	-0.0418378	-0.112942	0.228367	-0.183985	0.00255793	-0.185528	0.0781945	0.360836	-0.195729	0.0650441	0.114048	0.363584	-0.0339679	1.08472	0.151245	0.0159476	-0.0806706	0.0926865	-0.0408027	0.0775575	0.0199255	-0.0523086	-0.0409966	-0.199898	0.0721228	-0.0228711	-0.0888742	-0.110941
MBSYN60	-0.0889698	0.378426	-0.153171	-0.0513098	-0.0710713	-0.107647	0.419935	-0.100386	-0.139113	-0.137871	-0.0797826	0.00307459	0.152841	-0.0578866	0.097495	-0.1653	-0.136605	-0.0488281	-0.146054	-0.16013	0.184468	-0.048567	-0.11936	-0.0387098	-0.114763	-0.0560377	-0.141854	0.13958	-0.137261	-0.152603	0.190849	0.486846	-0.0733849	-0.0550037	0.151245	1.24905	0.144391	-0.0771961	-0.0970253	0.072586	0.0740958	0.162496	-0.147946	-0.131845	-0.157889	-0.101239	-0.0651874	-0.0849256	-0.119718
MBSYN115	0.0283635	0.0216332	-0.180694	-0.019663	0.0740422	0.0127303	0.148636	0.0208612	0.0325474	0.0446213	0.0114235	0.0797876	-0.0668739	-0.0109955	0.101414	-0.178461	-0.0619453	-0.0581452	-0.166748	-0.176301	0.236962	0.0682804	-0.0447913	-0.0634116	-0.0773845	0.0133783	-0.165331	0.119527	-0.0580748	-0.171268	0.1942	0.0356334	-0.0446974	0.035218	0.0159476	0.144391	1.52006	-0.008004	-0.082502	-0.118377	0.0145936	0.285658	-0.1282	-0.115974	-0.171633	-0.0646819	-0.116526	0.130159	-0.0983766
MBSYN119	0.0333903	-0.0539951	-0.241915	-0.0411241	-0.0613087	0.250023	-0.1466	0.037266	0.175958	0.201875	-0.12776	0.054717	0.127748	0.349961	-0.0522499	-0.236528	0.0144106	0.103264	-0.231579	-0.2339	-0.0865302	-0.125315	0.583708	-0.144262	0.338148	0.0653117	-0.228945	-0.0973132	-0.0745738	-0.238751	-0.10571	-0.125111	-0.0123116	0.0640772	-0.0806706	-0.0771961	-0.008004	1.34322	-0.0554045	-0.0445156	-0.108061	-0.0331394	0.0482858	0.0330665	-0.24083	-0.0502752	0.0331151	-0.0878686	0.0956044
MBSYN117	0.0341731	-0.0381384	-0.120098	0.0434865	0.0552683	-0.0385155	-0.145547	0.146967	-0.0865594	-0.0559199	0.194485	-0.115658	0.000939715	-0.0217276	-0.0789645	-0.128612	-0.00483246	0.0446316	-0.134531	-0.139544	-0.10923	-0.0331437	-0.0622118	0.182266	-0.0291384	0.47314	-0.134272	-0.144431	0.228415	-0.137433	-0.164613	-0.0417557	0.143906	-0.0298771	0.0926865	-0.0970253	-0.082502	-0.0554045	1.27369	0.121494	-0.0682553	0.103848	0.0429032	0.0174145	-0.1288	0.99543	-0.0636908	-0.0801597	0.0197237
MBSYN122	0.0842271	0.157074	-0.138074	0.0310362	-0.0117492	-0.067105	0.101442	0.0629975	-0.090107	-0.102239	0.129172	-0.0492724	0.126295	-0.0277707	0.0432885	-0.136696	-0.0108636	0.0680042	-0.133799	-0.14184	-0.0644789	0.0778477	-0.0274945	0.214071	-0.0692387	0.194919	-0.136554	-0.00926403	0.0545793	-0.144946	0.0229145	0.0730664	0.0424724	-0.0693355	-0.0408027	0.072586	-0.118377	-0.0445156	0.121494	1.29582	0.0017356	-0.017054	-0.0936385	-0.100741	-0.141728	0.121017	0.0156735	-0.0251553	0.0636841
MBSYN120	-0.0523329	0.215074	-0.225324	-0.0223035	-0.0782157	-0.0749095	0.118432	-0.061235	-0.173305	-0.204665	0.0789917	0.18679	-0.143892	-0.0812901	0.157793	-0.228739	-0.00196325	-0.0463117	-0.231791	-0.227367	0.0912594	0.0134694	-0.136336	-0.0294388	-0.0862269	-0.0387898	-0.221394	0.188847	-0.0688465	-0.228755	0.228721	0.288706	-0.105603	-0.0490415	0.0775575	0.0740958	0.0145936	-0.108061	-0.0682553	0.0017356	1.35311	0.0767244	-0.0255652	-0.0583607	-0.228637	-0.0478739	-2.03634e-05	-0.0470586	-0.154447
MBSYN121	-0.000238126	0.136425	-0.101603	-0.0615001	0.151144	-0.0884372	0.00282889	0.026322	-0.0273007	-0.0029104	-0.0345152	-0.0244319	-0.0184505	-0.0459878	0.0730993	-0.0934736	-0.10978	0.0234674	-0.0982525	-0.102202	-0.0239751	-0.026731	-0.0727551	-0.00480729	-0.125327	0.104167	-0.100276	0.0244569	0.0106095	-0.0986196	0.0805822	0.0332508	0.0164089	-0.0640507	0.0199255	0.162496	0.285658	-0.0331394	0.103848	-0.017054	0.0767244	1.43591	0.0458549	0.0664147	-0.0909295	0.116215	-0.0844632	-0.00501592	-0.0964963
MBSYN127	0.00148927	-0.105287	-0.19708	0.085332	-0.0668184	0.0157251	-0.129849	0.0591793	0.0851976	0.0383024	-0.0550974	-0.0444661	0.170883	0.031473	-0.163304	-0.192223	0.0640089	-0.0188099	-0.198237	-0.192474	-0.141684	-0.158623	0.0902277	-0.0665267	0.181575	-0.0435954	-0.189752	-0.142636	-0.0125285	-0.192721	-0.153745	-0.124786	-0.0487636	0.0619959	-0.0523086	-0.147946	-0.1282	0.0482858	0.0429032	-0.0936385	-0.0255652	0.0458549	1.23373	0.945908	-0.201476	0.0137806	0.00823555	-0.139531	0.105083
MBSYN128	0.00959074	-0.10588	-0.190455	0.0667003	-0.0237498	0.0415016	-0.0844726	0.0570055	0.0683187	0.0155259	-0.0498254	-0.00145596	0.151439	0.0200065	-0.174915	-0.181805	0.047708	-0.0212257	-0.185657	-0.178838	-0.127531	-0.186782	0.0775729	-0.0564045	0.154162	-0.0660454	-0.178872	-0.138695	-0.0270341	-0.187032	-0.141121	-0.0955055	-0.0613202	0.0553636	-0.0409966	-0.131845	-0.115974	0.0330665	0.0174145	-0.100741	-0.0583607	0.0664147	0.945908	1.29666	-0.194195	0.00311813	0.0584776	-0.123143	0.121566
MBSYN130	-0.194027	-0.177207	1.35063	-0.323066	-0.141511	-0.201769	-0.19385	-0.193346	-0.197968	-0.203293	-0.176983	-0.223417	-0.166477	-0.361808	-0.230362	1.3749	-0.33651	-0.186441	1.33638	1.31534	-0.18754	-0.0679187	-0.142154	0.0152445	-0.111509	-0.234417	1.25392	-0.111451	-0.269584	1.32709	-0.0927468	-0.156062	-0.321519	-0.368672	-0.199898	-0.157889	-0.171633	-0.24083	-0.1288	-0.141728	-0.228637	-0.0909295	-0.201476	-0.194195	1.56492	-0.175685	-0.332493	-0.171623	-0.197439
MBSYN134	0.0521599	-0.0401189	-0.179104	0.0610448	0.104999	-0.0351215	-0.120295	0.138376	-0.0905245	-0.0514191	0.220685	-0.0633956	-0.00233254	0.0146691	-0.0914523	-0.178842	-0.0149177	0.038815	-0.179549	-0.193099	-0.106236	-0.0187571	-0.101961	0.149624	-0.0270338	0.592282	-0.182579	-0.169307	0.280914	-0.191829	-0.174945	-0.0301033	0.182011	0.000802525	0.0721228	-0.101239	-0.0646819	-0.0502752	0.99543	0.121017	-0.0478739	0.116215	0.0137806	0.00311813	-0.175685	1.35167	-0.0506904	-0.0552767	0.026732
MBSYN19	-0.0995905	-0.089646	-0.33333	0.0620445	0.00926994	0.116845	-0.0716467	-0.10667	0.0292802	0.058193	-0.104638	0.0326038	0.01989	0.0276427	0.100525	-0.332576	0.197522	-0.00309284	-0.331216	-0.325336	-0.0467116	-0.0584105	-0.0126544	-0.0850745	-0.0151641	-0.0299477	-0.32103	-0.0537336	0.0338365	-0.344043	-0.0724594	-0.109258	0.126911	0.109091	-0.0228711	-0.0651874	-0.116526	0.0331151	-0.0636908	0.0156735	-2.03634e-05	-0.0844632	0.00823555	0.0584776	-0.332493	-0.0506904	1.3237	0.0152922	0.178636
MBSYN16	0.152281	-0.0666918	-0.176568	0.034411	0.393241	-0.0427883	0.0989429	0.0559393	-0.00194228	-0.00551842	-0.0630082	0.0627345	-0.105346	0.0909875	0.120006	-0.174123	0.0334626	0.0472587	-0.170175	-0.165032	0.10718	0.40868	-0.108937	-0.00635631	-0.0739645	-0.0292312	-0.16169	0.026017	-0.0295774	-0.173663	-0.0188909	0.00984568	-0.0209562	0.143403	-0.0888742	-0.0849256	0.130159	-0.0878686	-0.0801597	-0.0251553	-0.0470586	-0.00501592	-0.139531	-0.123143	-0.171623	-0.0552767	0.0152922	1.39264	0.0098159
MBSYN17	0.0387956	-0.0390208	-0.195185	0.14657	0.0053788	0.347208	-0.0402153	0.0388481	0.070458	0.0621944	-0.132493	0.0508696	0.0740901	0.123337	-0.0502542	-0.197496	0.000887402	0.133612	-0.196125	-0.191214	-0.0382818	-0.0851373	0.124942	-0.0316354	0.180544	0.00412561	-0.196012	-0.0562815	-0.0161344	-0.202332	-0.0871399	-0.0541041	-0.0531191	-0.034962	-0.110941	-0.119718	-0.0983766	0.0956044	0.0197237	0.0636841	-0.154447	-0.0964963	0.105083	0.121566	-0.197439	0.026732	0.178636	0.0098159	1.23848
MBSYN11	0.0327002	-0.122712	-0.376064	0.207745	-0.0360374	0.0780762	-0.0399694	-0.0133336	-0.0415791	-0.0804762	0.0599878	-0.0188998	0.123029	0.0196907	0.0915286	-0.367451	0.177173	-0.115936	-0.358016	-0.365743	-0.133021	0.0445501	0.0468271	-0.172882	0.238673	-0.0312408	-0.343851	-0.109805	0.0863403	-0.3658	-0.148917	-0.110805	-0.0100523	0.0844414	-0.0167436	-0.0945527	-0.0916701	-0.0517279	0.0723312	-0.0192198	0.117866	-0.105783	0.0736009	0.046684	-0.3663	0.091246	0.0892167	-0.00496065	0.0879718
MBSYN14	0.030373	-0.0538407	-0.450853	0.0911247	-0.0963073	0.0680612	-0.108883	0.0300863	0.0618025	0.0830353	-0.00807802	-0.0125433	0.0107961	0.164484	0.0627866	-0.446697	0.209502	-0.0124451	-0.443186	-0.439434	-0.0486315	-0.0406472	0.0572376	-0.203553	-0.0303067	0.086368	-0.410683	-0.106505	0.142587	-0.444976	-0.134838	-0.202895	0.166475	0.161724	-0.0129283	-0.129022	-0.121684	0.0887917	-0.0326642	0.0347273	0.0411472	-0.11263	0.0797618	0.0365319	-0.44818	0.011191	0.229227	-0.0248166	0.185145
MBSYN15	-0.0347227	0.203291	-0.179793	-0.0608809	-0.017259	-0.115202	0.197284	-0.0026568	-0.202569	-0.241313	-0.00877427	0.122657	-0.179984	-0.107558	0.26002	-0.183467	-0.0404404	0.0534112	-0.184129	-0.187035	0.207713	0.0604118	-0.17478	-0.0227899	-0.0770495	-0.0562471	-0.171877	0.283854	-0.108742	-0.182332	0.296698	0.314754	-0.157372	-0.0380304	0.0454867	0.080191	0.00270616	-0.119475	-0.0911812	-0.0041761	0.73802	0.00342952	-0.063924	-0.0704886	-0.17986	-0.068441	0.00839829	0.0209731	-0.0900323
MBSYN12	-0.0744822	-0.0634355	-0.179245	0.153144	-0.073176	0.107884	-0.107838	-0.124876	0.151371	0.167783	-0.105242	-0.0136975	0.221985	0.00684671	-0.0636023	-0.177671	0.170021	-0.0544795	-0.179695	-0.173724	-0.0712629	-0.0613342	0.230607	-0.114493	0.151312	-0.0565132	-0.165774	-0.0714394	-0.154494	-0.178217	-0.0403651	-0.114851	-0.0791269	0.178696	-0.0996879	-0.0706103	-0.0864565	0.0733259	-0.089083	0.0101017	-0.0343025	-0.0938534	0.138708	0.121447	-0.172189	-0.106555	0.116948	-0.140941	0.0648025
MBSYN13	-0.0198434	0.0395259	-0.277316	0.103801	0.00160322	0.126453	0.051263	-0.079616	0.0874257	0.0701463	-0.0089491	0.0124782	0.0517804	0.178609	0.0383753	-0.280851	0.173647	-0.0115533	-0.267114	-0.258556	0.0277448	-0.0319008	0.105593	-0.113978	0.0611712	0.0297445	-0.241144	-0.0680009	0.0469725	-0.267664	-0.0747847	-0.0077041	0.00969832	0.154209	-0.0329711	0.00538719	-0.0184841	0.0802911	-0.0538896	-0.0323874	-0.12782	-0.127522	0.0202112	0.053483	-0.274835	-0.017733	0.144307	0.0359702	0.0320252
MBSYN100	-0.00537445	0.0630826	-0.166308	-0.0324558	-0.00672884	-0.155995	0.196623	-0.00325073	-0.159035	-0.206733	0.0233948	0.377287	-0.206603	-0.00888984	0.216329	-0.17566	-0.0569295	0.0223276	-0.172776	-0.171621	0.307059	0.069838	-0.114223	0.0207253	-0.0673735	-0.103504	-0.15716	0.630226	-0.0495607	-0.163851	0.642576	0.267912	-0.0885052	-0.0632749	0.121378	0.115465	0.129511	-0.0865445	-0.0939415	-0.0914192	0.251848	-0.0134767	-0.15705	-0.147457	-0.173085	-0.099277	-0.0516666	0.0978598	-0.107809
MBSYN101	-0.0956538	-0.168883	0.694811	-0.128995	-0.048288	-0.0933111	-0.12086	-0.115601	-0.049023	-0.0514212	-0.149186	-0.144764	-0.00655083	-0.184331	-0.139544	0.695647	-0.187584	-0.0710542	0.682363	0.708311	-0.103656	-0.0389565	-0.0345608	0.0354274	0.0222701	-0.16066	0.649321	-0.0784437	-0.221858	0.710429	-0.0605162	-0.128134	-0.216486	-0.162662	-0.168631	-0.126285	-0.124888	-0.128844	-0.112509	-0.0681246	-0.196302	-0.0848583	-0.0738762	-0.0634182	0.700791	-0.145489	-0.145946	-0.071607	-0.050298
MBSYN29	-0.0119434	0.131585	-0.210791	-0.0605129	-0.0534821	-0.0520133	0.208458	-0.0194592	-0.182644	-0.19735	0.106467	0.202342	-0.0933427	-0.11444	0.121043	-0.213641	0.00698832	-0.123459	-0.214526	-0.206732	0.111197	0.0414621	-0.138125	-0.0437171	-0.184776	-0.0713493	-0.200186	0.239071	-0.0390077	-0.20391	0.292111	0.331335	-0.0671414	-0.0329032	0.129455	0.182127	0.173415	-0.131821	-0.0738601	-0.0226543	0.611704	0.0912717	-0.101375	-0.0925976	-0.210586	-0.0560442	-0.0295843	-0.017278	-0.161216
MBSYN104	-0.0340447	0.261431	-0.0708372	-0.0719609	-0.0151447	-0.215975	0.254615	-0.0201057	-0.172231	-0.166779	-0.0152153	0.126348	-0.118495	-0.117503	0.0726882	-0.0786725	-0.108738	-0.0727354	-0.0759415	-0.0862946	0.371123	0.0407015	-0.20173	-0.015946	-0.151591	-0.0762966	-0.0641369	0.30609	-0.0349598	-0.0715965	0.305055	0.238554	-0.0827879	-0.0239943	0.09117	0.263997	0.201393	-0.131538	-0.0541104	-0.0931566	0.30083	0.265003	-0.0694623	-0.102898	-0.0732622	-0.0329587	-0.1304	0.0428196	-0.136159
MBSYN105	-0.0741721	0.414226	-0.176169	-0.0149955	0.00329926	-0.127119	0.329164	-0.129572	-0.115572	-0.109826	-0.160104	-0.0616617	0.179587	-0.0576489	0.0987474	-0.17904	-0.0687747	0.0158885	-0.17267	-0.185077	0.253507	0.012467	-0.0347918	-0.0456633	-0.0611094	0.00919357	-0.162025	0.110053	-0.177582	-0.174228	0.164256	0.324739	-0.0578578	-0.0525729	0.0328452	0.5249	0.0212516	-0.0333374	-0.146398	0.187519	0.0430306	0.0761556	-0.0950786	-0.0888059	-0.172922	-0.112708	-0.0862949	-0.10602	-0.0669511
MBSYN27	0.130926	-0.0144062	-0.101732	0.0390501	0.26245	-0.00881252	-0.0806299	0.0261033	-0.0615137	-0.0594583	0.0405387	0.0138268	-0.0229358	0.035308	0.0670659	-0.100206	-0.0374487	0.0589034	-0.0951133	-0.0958483	0.0523487	0.314422	-0.0704409	0.112346	-0.128928	-0.0138837	-0.0962619	0.0269062	-0.0535539	-0.103716	0.0639814	-0.0209036	-0.0768429	-0.00769934	0.00659842	0.0132961	0.0678044	-0.119668	0.0202853	0.0818582	0.118216	0.0953209	-0.0669991	-0.102227	-0.0954031	0.0172042	-0.10956	0.355322	-0.0569432
MBSYN102	-0.183799	-0.168783	1.27571	-0.308344	-0.133935	-0.200408	-0.174123	-0.176522	-0.167956	-0.178157	-0.174555	-0.20088	-0.159249	-0.348274	-0.211666	1.27858	-0.336431	-0.157273	1.26979	1.24619	-0.190537	-0.0660308	-0.136247	0.00808153	-0.096223	-0.240547	1.18898	-0.107892	-0.263298	1.25054	-0.0915145	-0.148475	-0.312269	-0.341217	-0.201537	-0.164396	-0.155799	-0.221651	-0.14121	-0.145916	-0.20826	-0.0652238	-0.176825	-0.174332	1.29379	-0.190721	-0.343071	-0.159547	-0.192884
MBSYN103	-0.191769	-0.177635	1.35187	-0.331976	-0.141092	-0.188236	-0.193219	-0.201576	-0.200099	-0.211479	-0.173561	-0.213748	-0.167953	-0.364154	-0.237224	1.35739	-0.33283	-0.188869	1.34174	1.3119	-0.182172	-0.0698048	-0.144065	0.0213958	-0.108147	-0.21534	1.24438	-0.112206	-0.270327	1.32544	-0.0950527	-0.151947	-0.319037	-0.365544	-0.202927	-0.161744	-0.176824	-0.245369	-0.112068	-0.12456	-0.231572	-0.0999303	-0.195888	-0.190009	1.36146	-0.166422	-0.341252	-0.176508	-0.19371
MBSYN28	-0.182372	-0.164781	1.21586	-0.298755	-0.131372	-0.188907	-0.173635	-0.185266	-0.185568	-0.186003	-0.157026	-0.188493	-0.151259	-0.33134	-0.22131	1.23335	-0.311937	-0.168999	1.21593	1.25443	-0.170486	-0.0686072	-0.129332	0.0178079	-0.107595	-0.222864	1.15353	-0.103811	-0.251337	1.26494	-0.077703	-0.152328	-0.306922	-0.332003	-0.183596	-0.149108	-0.155193	-0.216682	-0.138733	-0.141508	-0.222901	-0.0966657	-0.179732	-0.174467	1.23619	-0.181397	-0.317237	-0.166715	-0.184699
MBSYN107	-0.0128825	-0.0714867	-0.420936	0.0615438	-0.0270156	0.161827	-0.088634	-0.0595594	0.0267644	0.074083	-0.0117668	0.0782333	-0.0192555	0.10495	0.0867984	-0.420005	0.205724	-0.0337824	-0.414112	-0.411502	-0.00448513	0.00549422	-0.0372604	-0.177582	-0.0139441	0.0897493	-0.396914	-0.0937683	0.12649	-0.416535	-0.129709	-0.137002	0.168427	0.141325	0.00241994	-0.0532133	-0.0406853	0.0456488	-0.0601265	-0.0109432	0.130019	-0.0581585	-0.0238664	-0.0534611	-0.421415	-0.00857175	0.442729	0.0253715	0.0710772
MBSYN21	0.0229127	-0.0977315	-0.153214	-0.0249841	0.143575	-0.104086	0.0598371	0.0332235	-0.0832271	-0.118365	0.261227	0.0244231	-0.0397586	0.00263371	0.0198829	-0.156491	-0.0841021	0.127328	-0.143339	-0.14265	0.0372725	0.028085	-0.0685757	0.544539	-0.0518673	-0.0120224	-0.131636	0.0385582	0.201081	-0.147701	0.0478365	0.0251828	0.253678	-0.0348525	0.215044	-0.0806123	-0.0413284	-0.0787362	0.0545518	0.140747	-0.0138171	-0.0143742	-0.0349439	0.0132071	-0.154768	0.0562468	0.0956028	0.0528962	0.00695637
MBSYN22	-0.197661	-0.172463	1.3651	-0.329722	-0.141689	-0.198341	-0.192176	-0.202799	-0.199278	-0.206786	-0.168376	-0.205651	-0.159466	-0.36434	-0.241981	1.35814	-0.343162	-0.182007	1.33459	1.34485	-0.191458	-0.0719964	-0.150796	0.0328258	-0.110515	-0.22912	1.25508	-0.114265	-0.267225	1.35159	-0.0890623	-0.155137	-0.312939	-0.372924	-0.199624	-0.159673	-0.175328	-0.245355	-0.135548	-0.134787	-0.225445	-0.0987694	-0.202158	-0.186644	1.36357	-0.190527	-0.345741	-0.177131	-0.197751
MBSYN20	0.0436769	-0.040867	-0.25572	0.238384	-0.0527857	0.0506716	-0.00955685	0.0870528	0.123496	0.0926583	-0.111919	0.0836601	0.0866354	-0.0133898	-0.0146707	-0.253216	0.110783	0.0901541	-0.249643	-0.245106	-0.0202715	-0.0285493	0.136	-0.0636456	0.205151	-0.10403	-0.241456	-0.00454214	-0.123221	-0.252182	-0.0510356	-0.0906317	-0.0765341	0.0167337	-0.0807761	-0.112616	-0.135186	0.129031	-0.10419	-0.0117739	-0.0197449	-0.125598	0.191735	0.21371	-0.265372	-0.118289	0.129089	-0.0480995	0.210545
MBSYN26	0.00861333	-0.070025	-0.320683	-0.0384547	0.0504375	0.0282343	-0.131824	0.061202	-0.00467617	0.0500175	0.402963	-0.143062	-0.0916135	0.0345279	-0.0734108	-0.319827	0.107166	-0.0666507	-0.31647	-0.316661	-0.093926	-0.0276012	-0.119621	0.192263	-0.0982491	0.178332	-0.298621	-0.137871	0.865968	-0.313231	-0.170309	-0.115891	1.06219	0.115973	0.37972	-0.0709319	-0.0441605	-0.0265766	0.190316	0.00964949	-0.0911856	0.0323754	-0.0225929	-0.0327052	-0.326009	0.217696	0.116319	-0.0404525	-0.0654912
MBSYN24	0.178852	-0.0805078	-0.210042	0.0154359	0.0976854	0.0304879	-0.101384	0.23257	0.0632589	0.0833839	0.0906459	-0.0785468	-0.0662026	0.0833154	-0.0143603	-0.206053	0.0240037	0.258394	-0.213557	-0.204233	0.0156305	0.126006	0.0112697	0.0849231	0.0255719	0.0872612	-0.199958	-0.0617137	0.0360186	-0.199872	-0.0654897	-0.0949223	0.0556344	0.0798905	0.0016091	-0.0467502	0.223337	0.0371419	0.0667298	0.0406784	-0.0748088	0.0241505	-0.0431731	-0.088094	-0.210049	0.0419161	-0.0568013	0.10785	0.0252491
MBSYN111	0.0537472	-0.0402284	-0.308303	0.120334	-0.00816365	0.0338597	-0.034549	0.00848311	0.00586371	0.0369377	0.0105017	0.100363	0.0496888	0.0705182	0.105855	-0.313744	0.157901	-0.0577578	-0.304096	-0.305511	-0.0145303	0.0732675	0.0770522	-0.129206	0.0026109	0.0994073	-0.297127	-0.0153387	-0.00768524	-0.31142	0.00270878	-0.0947215	0.0565072	0.0402708	-0.0183258	-0.0230209	0.0803226	0.0755212	0.0235921	0.0544246	0.0589227	0.0192253	-0.0500693	-0.0445317	-0.312842	0.0605812	0.049722	-0.0125268	-0.011616
MBSYN110	-0.0302553	0.533014	-0.170525	-0.0975526	-0.076757	-0.0712131	0.129809	-0.0483377	-0.0834892	-0.0441558	-0.0518224	0.0018241	0.0906469	-0.0191711	0.194101	-0.175097	-0.0499887	0.0318018	-0.165773	-0.182229	0.154025	-0.0496604	-0.0991988	-0.0882182	-0.197561	0.0638101	-0.169131	0.118386	-0.0563283	-0.180658	0.188405	0.243059	-0.0329764	-0.104261	0.127758	0.412796	0.166945	-0.0387507	-0.0278176	0.0740912	0.109453	0.260971	-0.111417	-0.147507	-0.176459	-0.0566833	-0.0603818	-0.0762983	-0.116081
MBSYN76	-0.00351744	-0.113403	-0.326111	0.00653934	0.0704335	0.0164228	0.0078456	-0.00379538	-0.048379	-0.0507146	0.627103	0.00146805	-0.137782	0.0533585	-0.0227639	-0.320342	0.0714634	-0.0898392	-0.321996	-0.320488	-0.0285742	0.0836208	-0.147568	0.300254	-0.191973	0.0755338	-0.295455	-0.0300839	0.645806	-0.31688	-0.0470942	-0.0690819	0.678526	0.0776919	0.568498	-0.0238505	0.0782637	-0.0804523	0.0991711	-0.042501	0.0171522	-0.0320388	-0.0864942	-0.0694335	-0.333812	0.124652	0.0967511	0.0439859	-0.128405
MBSYN74	0.0726026	-0.0585933	-0.137559	-0.0538326	-0.0212701	-0.0272946	-0.0410657	0.233894	-0.0858503	-0.164782	0.253816	0.0328406	-0.0681766	-0.0310081	-0.149356	-0.140043	-0.0493535	0.0925523	-0.136083	-0.134383	-0.0956349	0.00804016	-0.0406566	0.342831	-0.0512291	0.0784331	-0.121936	-0.0165332	0.172077	-0.132299	-0.0352083	0.0606944	0.100518	0.0227699	0.22168	-0.037774	-0.0240037	-0.0721283	0.260324	-0.0299377	0.0993318	-0.0856497	0.0362121	0.0103609	-0.13648	0.191907	-0.153272	0.0681	-0.0597159
MBSYN75	-0.00446192	-0.175322	-0.213917	0.0947089	-0.0654753	0.177572	-0.115081	-0.0599683	0.144018	0.128675	-0.0173459	-0.17201	0.23664	0.161613	-0.0587786	-0.215196	0.163628	-0.0698507	-0.203656	-0.219776	-0.0549379	0.0117163	0.199016	-0.0212474	0.061351	-0.045756	-0.203931	-0.153702	-0.0285288	-0.21073	-0.157904	-0.12986	0.0189084	0.191951	0.00436394	-0.10214	0.00193251	0.127862	0.0064774	-0.0848511	-0.136281	-0.0922613	0.11832	0.0915378	-0.219052	0.00150107	0.132018	-0.045829	0.0131061
MBSYN79	-0.021174	0.324896	-0.182344	0.0305399	-0.0947734	-0.0796674	0.319026	0.0589271	-0.132095	-0.151928	4.38442e-05	-0.140042	0.0924596	-0.0653133	0.116861	-0.180249	-0.0447048	-0.0963984	-0.177361	-0.185521	0.089444	0.0146593	-0.0919854	-0.0856775	-0.0569409	-0.0454352	-0.159492	0.107365	-0.0367102	-0.174978	0.090623	0.476748	-0.0165482	-0.0494016	0.106501	0.467271	0.0942026	-0.080135	0.0138716	0.162079	0.182005	0.0780234	-0.135642	-0.165945	-0.177909	-0.0398453	-0.091583	-0.0938308	-0.0995617
MBSYN72	-0.183311	-0.180455	1.29012	-0.315557	-0.140973	-0.201633	-0.184122	-0.176977	-0.168726	-0.174888	-0.180584	-0.19753	-0.158353	-0.344782	-0.215327	1.28961	-0.329724	-0.162642	1.27416	1.2521	-0.190805	-0.0803712	-0.147393	0.011734	-0.0956608	-0.243532	1.19177	-0.106192	-0.259918	1.26302	-0.0924173	-0.15882	-0.311371	-0.34597	-0.19922	-0.165191	-0.161872	-0.222448	-0.137339	-0.146007	-0.219593	-0.0745529	-0.177005	-0.171948	1.30295	-0.18317	-0.334641	-0.167677	-0.201685
MBSYN73	0.0909153	-0.0409638	-0.308793	0.103641	0.00364917	0.0178012	0.00537959	0.0722917	0.0299465	-0.0207656	0.0168525	-0.0834543	-0.0331273	0.109833	-0.0618707	-0.313858	0.158954	0.0230044	-0.311749	-0.304012	-0.037931	0.0404921	-0.035625	0.0225169	0.0107203	0.0573856	-0.292794	-0.0775852	0.0994265	-0.304955	-0.110414	-0.0580047	0.106512	0.769471	0.0373937	-0.0366677	0.00357928	0.0348294	0.0588323	-0.0450473	-0.00291717	-0.0660521	0.0622298	0.041877	-0.315225	0.0638716	0.0427409	0.10016	-0.0278637
MBSYN70	-0.0943161	0.335024	-0.119241	-0.0225611	-0.069185	-0.157336	0.43362	-0.0485806	-0.154589	-0.189544	-0.0293744	0.0648114	0.00812986	-0.149231	0.0971639	-0.118766	-0.0950216	-0.0790403	-0.119639	-0.121832	0.202709	-0.0739908	-0.0685949	-0.0631502	-0.0711498	-0.14684	-0.107499	0.188958	-0.150054	-0.114586	0.202143	0.498708	-0.129844	-0.0757445	0.0813596	0.653747	0.115304	-0.0799504	-0.108103	0.067604	0.137822	0.0748962	-0.103687	-0.0731521	-0.117546	-0.115775	-0.0403253	-0.0560074	-0.0929809
MBSYN71	-0.0067157	-0.111822	-0.186786	0.0678019	0.0152819	0.088701	-0.0796299	0.0370039	0.118078	0.0250575	-0.044186	-0.000276492	0.10958	0.0932441	-0.171965	-0.185673	0.0191052	0.0117412	-0.178751	-0.175968	-0.0741228	-0.154562	0.127547	-0.025591	0.1197	-0.0598121	-0.174021	-0.0928031	-0.0201033	-0.180422	-0.12533	-0.0303555	-0.0614063	0.0359068	-0.0267435	-0.104335	-0.129603	0.0329443	-0.0171868	-0.110349	-0.055343	0.031528	0.712933	0.806205	-0.183388	-0.00865914	0.0209239	-0.0506939	0.131221
MBSYN87	0.00273684	-0.0652432	-0.254932	0.025369	-0.072793	0.0766809	-0.0653021	-0.00530617	0.383776	0.430884	-0.0771072	-0.119859	0.156671	0.128949	-0.106647	-0.260993	0.0325078	0.0278537	-0.260878	-0.254296	-0.0891045	-0.0814495	0.073764	-0.0952609	0.108671	-0.0259329	-0.251884	-0.122073	-0.0500791	-0.260262	-0.163436	-0.0699047	-0.0552737	0.172383	-0.0484159	-0.110901	-0.0358094	0.156641	-0.0478874	-0.0395623	-0.0581998	-0.065546	0.173501	0.1469	-0.259534	-0.0525193	0.0852391	-0.0780614	0.0479866
MBSYN86	0.0569277	-0.0520326	-0.275186	0.0733131	0.0382967	0.0240205	-0.123203	0.0468365	0.36869	0.427902	-0.101329	-0.088502	0.0859458	0.0959887	-0.0877837	-0.272342	0.0512721	0.0396149	-0.278388	-0.267574	-0.000490031	-0.01544	0.0971035	-0.197717	0.20117	-0.0015279	-0.258665	-0.151742	-0.0386687	-0.270305	-0.177348	-0.102005	-0.0157707	0.0584214	-0.124292	-0.136236	0.160751	0.182668	-0.0172286	-0.0850152	-0.0966064	-0.0282706	0.212476	0.158808	-0.280888	-0.011251	0.00274074	0.00269644	0.0554812
MBSYN89	0.41288	-0.0780251	-0.327756	0.0743721	-0.0114816	0.0266786	-0.101063	0.0754956	0.070678	0.0997065	-0.0684498	-0.00510893	-0.0362919	0.228854	-0.000131457	-0.324551	0.211375	0.104794	-0.317043	-0.310398	-0.00783893	-0.0134724	0.077451	-0.169596	0.0871448	0.131969	-0.306716	-0.0820322	-0.00759221	-0.321321	-0.102564	-0.152669	0.0700109	0.267233	-0.0740461	-0.132389	0.0399375	0.221539	-0.0395533	0.0233346	-0.0448638	-0.059232	0.0518964	0.0324205	-0.331544	0.0166257	0.0372097	0.0842058	0.0792593
MBSYN80	-0.14686	0.315189	-0.0361889	-0.0253371	-0.00203034	-0.14598	0.252802	-0.0488815	-0.16318	-0.173123	-0.123296	-0.0319932	-0.187899	-0.105619	0.304406	-0.0528998	-0.0356822	0.0756778	-0.0478918	-0.046909	0.283488	-0.0145992	-0.123862	0.0273264	-0.0159287	-0.144383	-0.0459206	0.249456	-0.0948852	-0.0499216	0.270434	0.259764	-0.144266	-0.118436	0.0122166	0.205812	-0.00498731	-0.173157	-0.0826259	-0.110147	0.336911	0.116568	-0.148221	-0.175421	-0.0340795	-0.11323	-0.0053439	-0.0103523	-0.111278
MBSYN83	0.0390126	0.00491165	-0.129458	0.00358335	0.0448579	-0.0547394	-0.00438894	0.133229	-0.0688453	-0.11885	0.19997	0.0156965	-0.133708	-0.0505592	-0.0349486	-0.130009	-0.103206	0.0539563	-0.133185	-0.132832	0.0398423	0.0516363	-0.0684577	0.232371	-0.0353825	0.0454893	-0.127389	0.00183041	0.19575	-0.135079	0.016712	-0.0220932	0.111003	-0.0805729	0.075723	-0.0615236	-0.0331859	-0.0914821	0.212166	0.17169	0.02575	-0.14614	-0.0412011	-0.0412905	-0.130206	0.185915	-0.0074937	-0.0426744	0.0877526
MBSYN84	0.0227644	-0.00559986	-0.30023	0.0663863	0.031008	-0.0106483	0.0435367	0.00854741	0.0157222	0.0472938	-0.0787078	0.186509	-0.0750507	0.0666117	0.146164	-0.308068	0.071153	0.0198948	-0.308649	-0.29972	0.274385	0.06232	0.00285516	-0.0960096	-0.0681758	0.0306943	-0.285259	0.15999	-0.0565221	-0.302892	0.149064	-0.0355625	0.0252132	0.0417135	0.0236669	0.0421014	0.206442	0.0629511	-0.0134574	-0.0625545	-0.00439839	0.00672797	-0.0960501	-0.0741057	-0.309643	-0.00760223	0.0650313	0.102037	-0.0196879
MBSYN81	-0.0129149	0.0101889	-0.253928	0.182978	0.00732605	0.273885	0.246169	-0.117722	0.0818971	0.0502895	-0.126237	0.199618	0.20047	0.104444	-0.0664122	-0.257331	0.0966886	-0.0860563	-0.245137	-0.241047	-0.101422	-0.1489	0.177893	-0.167399	0.0770826	-0.0633355	-0.218065	-0.0965923	-0.0923781	-0.243461	-0.0969044	0.0924348	-0.106596	0.046379	-0.0752024	0.0417246	-0.0786887	0.144177	-0.0955524	0.0583672	-0.129979	-0.221939	0.0629012	0.127731	-0.25652	-0.0876673	0.0711796	0.031362	0.145388
MBSYN82	-0.0541965	-0.0782902	-0.23426	0.106273	-0.0706371	0.193848	-0.0528329	-0.0563122	0.0559822	0.0803046	-0.0985363	0.0607386	0.207472	0.0469073	0.0113238	-0.237653	0.0744351	0.0309084	-0.227134	-0.234704	-0.140526	-0.163561	0.0420126	-0.0895358	0.190596	-0.0521096	-0.220752	-0.148301	-0.085461	-0.240725	-0.171867	-0.0923934	-0.067771	-0.0219078	-0.120096	-0.0573368	-0.139984	0.0720718	-0.0397889	-0.0222904	-0.137383	-0.103003	0.120715	0.137803	-0.241616	-0.0359042	0.595575	-0.00396575	0.256854
MBSYN98	-0.0644664	-0.118656	-0.07089	0.0583387	-0.0343301	0.1444	-0.0954683	-0.148112	0.3343	0.375904	-0.115738	0.0262002	0.192252	0.0261903	-0.101659	-0.0766431	0.0823442	-0.0353233	-0.0719407	-0.0735103	-0.0584427	-0.0926871	0.226555	0.00893359	0.121204	-0.0725939	-0.0689532	-0.0901129	-0.173508	-0.0771277	-0.0819823	-0.106361	-0.0541556	0.015963	-0.125428	-0.118202	-0.0535632	0.104142	-0.111281	-0.00311187	-0.184383	-0.0504698	0.0683833	0.110977	-0.0746727	-0.12525	0.0631347	-0.0637934	0.0193284
MBSYN99	-0.0225785	-0.105428	-0.218287	0.0925865	0.0476837	0.0737885	-0.0767064	-0.0556563	0.291686	0.253951	-0.0979496	-0.0248126	0.136511	0.0803177	-0.0453934	-0.218632	0.0572547	0.0215071	-0.217714	-0.226415	-0.0569565	-0.0732615	0.0908032	-0.0284634	0.0851007	-0.0865646	-0.208607	-0.0972288	-0.0570104	-0.223172	-0.121404	-0.124771	-0.012941	0.122054	-0.0558305	-0.129674	-0.0383015	0.0895807	-0.0535274	-0.0294256	-0.122148	-0.0448996	0.237711	0.243695	-0.22705	-0.0696018	0.199097	-0.051439	0.123275
MBSYN97	-0.194231	-0.165996	1.32192	-0.326538	-0.143367	-0.194353	-0.181959	-0.199204	-0.193992	-0.197485	-0.170657	-0.199429	-0.150781	-0.357514	-0.231646	1.33305	-0.334254	-0.178651	1.30802	1.28715	-0.188925	-0.0721794	-0.142684	0.0303082	-0.109325	-0.23086	1.23816	-0.109012	-0.256779	1.29509	-0.0867576	-0.14737	-0.309084	-0.358207	-0.193163	-0.147675	-0.166355	-0.232835	-0.138553	-0.133139	-0.234474	-0.0940439	-0.200205	-0.18731	1.32682	-0.18431	-0.328262	-0.176799	-0.201062
MBSYN90	-0.00484136	-0.0661324	-0.439705	0.0880506	-0.0415439	0.0935817	-0.0980227	-0.0455528	0.0684157	0.0773832	-0.0173492	0.0727135	-0.0538259	0.114349	0.1498	-0.439533	0.239149	-0.0254857	-0.439024	-0.433358	-0.0375353	-0.0543857	0.00256928	-0.219027	0.0470617	0.0603143	-0.420241	-0.139623	0.116299	-0.43607	-0.162531	-0.158052	0.113397	0.14296	-0.0564452	-0.0970127	-0.0829793	0.0833207	-0.0285447	-0.0830294	0.128357	-0.110925	0.073358	0.0657536	-0.454875	0.0137622	0.234201	0.0854905	0.0618321
MBSYN91	0.0178883	-0.112399	-0.255833	0.0651647	0.00390447	-0.00108623	-0.0430719	0.00782358	0.459307	0.476313	-0.12324	-0.0796045	0.0606476	0.12971	-0.0846111	-0.254987	0.0816645	0.0516059	-0.247844	-0.254942	-0.0148718	-0.0780831	0.158285	-0.089514	0.169113	-0.0449424	-0.235324	-0.115749	-0.0250322	-0.254354	-0.158343	-0.0774915	-0.0112634	0.20728	-0.0576885	-0.171683	0.0340653	0.184071	-0.0211623	-0.0952164	-0.1457	-0.00473014	0.189626	0.150497	-0.257444	-0.0226817	-0.0289762	0.0130641	0.0953545
MBSYN93	-0.0229118	0.101183	-0.211762	0.110897	-0.124323	0.174278	0.0518989	-0.080665	0.084329	0.116797	-0.105146	-0.0172404	0.448264	0.0639115	-0.0757866	-0.199449	0.052718	-0.0382404	-0.198276	-0.193009	-0.145062	-0.129093	0.0939817	-0.135718	0.209465	0.0126126	-0.169552	-0.146509	-0.106258	-0.194123	-0.141723	0.0508933	-0.0903041	-0.006453	-0.0974468	0.120169	-0.120584	0.107462	-0.0755682	0.0951108	-0.131718	-0.174485	0.172691	0.150382	-0.203424	-0.0772685	0.118691	-0.0603482	0.134594
MBSYN9	-0.00570801	0.128437	-0.175925	-0.0498294	0.126896	-0.0120841	-0.0324198	0.0355329	-0.00238362	0.0266013	-0.0826944	-0.00380632	-0.0353923	0.00884323	0.0518907	-0.172445	-0.0748348	0.0865565	-0.173794	-0.16721	-0.0334573	-0.0749675	-0.0840289	-0.0357466	-0.0928929	0.13058	-0.165055	-0.0147558	0.0281074	-0.177415	0.0289622	0.00322655	0.0371987	-0.0262412	-0.0193556	0.0954046	0.133711	0.0103078	0.0519679	-0.0145216	0.0521364	0.697879	0.033566	0.0447596	-0.169829	0.0663063	0.131525	1.92664e-05	-0.018792
MBSYN7	0.141932	-0.0391956	-0.408645	0.123019	-0.0400299	0.134741	-0.0442269	0.121399	0.0439283	0.0645981	-0.0421152	0.029255	0.0675685	0.204552	0.0392715	-0.414313	0.241253	0.0722733	-0.400719	-0.394832	0.0309185	0.0146082	0.108406	-0.17104	-0.0764772	0.118456	-0.385999	-0.0196907	-0.03484	-0.400471	-0.0514478	-0.0995805	0.00956239	0.208873	-0.0354411	-0.0486675	-0.0167856	0.0924204	-0.0291298	0.0366393	0.0648279	-0.0973101	0.0264569	-0.0277227	-0.410059	0.0049363	0.0215207	0.0727446	0.0378189
MBSYN8	-0.191768	-0.181766	1.32773	-0.319874	-0.141919	-0.207755	-0.20084	-0.188529	-0.177302	-0.183261	-0.174897	-0.202868	-0.161686	-0.366092	-0.217349	1.32304	-0.340675	-0.170831	1.30872	1.29282	-0.195049	-0.0791344	-0.144295	0.0166094	-0.0969494	-0.241627	1.23431	-0.113406	-0.272112	1.29622	-0.0946084	-0.154555	-0.321563	-0.358214	-0.210328	-0.167722	-0.159638	-0.219502	-0.139686	-0.159347	-0.209885	-0.0747399	-0.183458	-0.182539	1.33688	-0.187909	-0.341466	-0.175933	-0.202636
MBSYN5	-0.0253419	-0.0423882	-0.406443	0.0760035	-0.0752291	0.141915	-0.0914623	-0.0434788	0.0152253	0.0766507	-0.0717507	0.0957859	0.0551527	0.0952303	0.0883896	-0.413653	0.10894	-0.0621009	-0.404569	-0.392958	-0.0550395	-0.0243479	0.0387789	-0.224064	-0.0235495	0.0486448	-0.373015	-0.0944696	0.0600393	-0.398888	-0.106565	-0.106382	0.0932757	0.0906252	-0.016803	-0.0155583	-0.0151791	0.127169	-0.0381869	-0.0493919	0.0238537	-0.0791186	0.0103249	0.00407476	-0.411562	-0.018541	0.24224	0.00405593	0.00258635
MBSYN6	0.0338162	-0.0470892	-0.458587	0.0886557	-0.0494907	-0.0109519	-0.0755677	0.0399359	0.0223589	0.0411722	-0.000609538	-0.0276737	-0.0194802	0.122921	0.12916	-0.46362	0.218988	0.00594682	-0.460186	-0.456341	0.0186644	-0.00625072	-0.0233861	-0.151411	-0.0315465	0.0344316	-0.443485	-0.0841744	0.104474	-0.458576	-0.10684	-0.195267	0.103787	0.176829	-0.0155146	-0.121045	-0.0896064	0.0585332	-0.0071904	-0.00563364	0.037004	-0.130942	0.0335443	0.0345625	-0.46738	0.0150548	0.316726	0.0414292	0.125734
MBSYN3	-0.000126418	-0.0396941	-0.363782	0.125101	-0.03922	0.126909	-0.0624443	-0.0173672	0.0142049	0.0507684	-0.0386806	0.0419235	0.0131831	0.106721	0.104097	-0.36759	0.13727	-0.0466054	-0.358956	-0.352864	-0.0622012	0.00706237	-0.0250786	-0.165286	-0.0165449	0.0608645	-0.346862	-0.0924215	0.0378702	-0.360751	-0.117867	-0.0898925	0.0593358	0.0944343	-0.0393453	-0.040854	-0.0593789	0.0480739	-0.0209422	-0.0412625	0.0307842	-0.0837782	-0.00956856	-0.0125893	-0.362799	0.000223446	0.168785	0.0258712	0.0459011
MBSYN4	0.00636186	-0.0526647	-0.447677	0.163724	-0.0543721	0.124687	-0.0556204	-0.0140006	-0.00538965	-0.000655082	0.00754148	0.000655189	-0.0373009	0.150065	0.130356	-0.447835	0.152752	-0.0249706	-0.444638	-0.431729	-0.0459954	0.00109867	-0.0025291	-0.216652	-0.0178556	0.0195368	-0.411282	-0.0896725	0.0427418	-0.438545	-0.12879	-0.0708571	0.0621091	0.120991	-0.0181165	-0.0782665	-0.0768263	0.0380852	-0.0320457	-0.0557392	0.0945841	-0.132928	0.0217092	0.0170517	-0.445784	-0.0201858	0.19364	0.0548814	0.0459414
MBSYN2	-0.0193547	-0.0617117	-0.404253	0.0903196	-0.0421882	0.110983	-0.0693081	-0.0491856	0.00808426	0.0637791	-0.074126	0.0705081	0.046731	0.106499	0.0648517	-0.407969	0.128848	-0.0563549	-0.400559	-0.398053	-0.0836792	-0.0364001	0.0455646	-0.221939	-0.00699371	0.0671156	-0.381332	-0.0922083	0.0751161	-0.39736	-0.124277	-0.121351	0.101573	0.0755669	-0.0134095	-0.0198802	-0.0208675	0.118167	-0.0130274	-0.0624921	-0.00109147	-0.0667048	0.0258893	0.0030051	-0.410153	-0.0154726	0.214152	0.00193648	0.0155006
[truncated: 52 more columns]
