# Supplementary material for: Unlocking the novel genetic diversity and population structure of synthetic Hexaploid wheat
Source: BMC Genomics. 2018 Aug 6;19:591. doi: 10.1186/s12864-018-4969-2 (PMC6090860; doi:10.1186/s12864-018-4969-2)
Supplement: Supplementary file 6 — Kinship relationship matrix of 101 Aegilops tauschii. (XLSX 117 kb) [file 12864_2018_4969_MOESM6_ESM.xlsx]

## Sheet: Dkisnhip101shw
Taxa	MBSYN38	MBSYN39	MBSYN32	MBSYN33	MBSYN30	MBSYN31	MBSYN36	MBSYN37	MBSYN34	MBSYN35	MBSYN49	MBSYN43	MBSYN44	MBSYN46	MBSYN40	MBSYN137	MBSYN138	MBSYN55	MBSYN52	MBSYN53	MBSYN58	MBSYN59	MBSYN56	MBSYN57	MBSYN50	MBSYN51	MBSYN141	MBSYN65	MBSYN66	MBSYN63	MBSYN64	MBSYN69	MBSYN67	MBSYN68	MBSYN61	MBSYN60	MBSYN115	MBSYN119	MBSYN117	MBSYN122	MBSYN120	MBSYN121	MBSYN127	MBSYN128	MBSYN130	MBSYN134	MBSYN19	MBSYN16	MBSYN17
MBSYN38	0.955718	-0.0478993	-0.0930917	0.0933016	0.14735	-0.0110773	-0.0386674	0.307216	-0.017443	-0.022653	-0.0134465	0.0197127	-0.0570857	0.0110192	-0.0209769	-0.0825639	0.0360158	0.0808394	-0.0926069	-0.13699	0.0565406	0.171137	0.0313276	-0.0876875	-0.00126226	0.0350167	-0.0862432	-0.03836	-0.080805	-0.131446	-0.0641454	-0.0497282	-0.0745026	0.0970254	-0.0460919	-0.0279622	0.00904606	-0.0135498	0.0977781	-0.0294514	-0.0905751	-0.094482	-0.025973	-0.000993901	-0.111988	0.101571	-0.0741115	0.185282	0.0564848
MBSYN39	-0.0478993	1.28525	-0.0613762	-0.0409111	0.00120361	-0.0632262	0.361378	-0.0623813	-0.0246805	-0.041298	-0.123251	0.0486052	-0.0829876	-0.0955515	-0.0770538	0.0308862	-0.120881	-0.09026	-0.0165511	-0.0470649	0.0621221	-0.000465441	-0.0963835	-0.0357034	-0.160337	-0.00447103	0.0208115	0.36024	-0.031157	-0.0497459	0.387641	0.204398	-0.0169811	-0.0486694	0.186565	0.416522	-0.129849	-0.0608118	-0.20266	0.024118	-0.0616919	-0.17087	-0.129415	-0.148317	0.0153844	-0.203053	-0.0988504	-0.0242737	-0.107785
MBSYN32	-0.0930917	-0.0613762	1.80435	-0.258533	-0.174663	0.128005	-0.187881	-0.167953	-0.0282739	-0.0343211	-0.219144	-0.228252	-0.102973	-0.288169	-0.150665	0.866488	-0.156512	-0.0250599	0.839558	0.453728	-0.252106	-0.153775	-0.198319	-0.0351914	-0.117826	0.172476	0.314522	-0.079662	-0.0713745	0.45429	-0.0555975	-0.140057	-0.134412	-0.339415	-0.134603	-0.194167	-0.0659741	-0.159881	0.0985867	0.233506	-0.125216	-0.050593	-0.133857	-0.164359	0.861436	0.0604927	0.167677	-0.21401	0.0364156
MBSYN33	0.0933016	-0.0409111	-0.258533	1.12543	0.124083	-0.137181	-0.00699533	0.0519896	0.00775636	0.050964	0.0109981	0.16318	-0.0580876	0.0883082	0.0301454	-0.236867	0.0320909	-0.0422737	-0.256955	-0.255091	0.110727	0.122641	0.0458636	-0.117485	0.156831	-0.0402212	-0.183432	-0.0368807	-0.118569	-0.253703	-0.176719	-0.0427296	-0.0718072	0.235945	-0.0807133	-0.048835	-0.0628739	0.0812155	-0.00704615	-0.0835322	0.0426683	-0.111502	-0.0235564	0.0202364	-0.244017	0.00560834	-0.0435893	0.142879	0.0699143
MBSYN30	0.14735	0.00120361	-0.174663	0.124083	1.23108	-0.0948893	0.0521089	0.141989	-0.0461003	-0.0431101	0.0355497	0.0136781	-0.0527088	0.0896105	0.0187641	-0.128627	-0.0107042	0.0330288	-0.117452	-0.135142	0.136747	0.187123	0.0798584	0.036696	0.0212895	0.0143392	-0.0539546	-0.0655278	-0.0494014	-0.133614	-0.109299	-0.0196966	-0.0332768	-0.00984921	-0.0509361	-0.116824	-0.0219702	0.0169923	0.0248581	-0.143906	-0.0747437	-0.0697995	-0.015839	0.0753904	-0.154964	0.0545971	-0.106507	0.307404	-0.00507835
MBSYN31	-0.0110773	-0.0632262	0.128005	-0.137181	-0.0948893	1.32868	-0.109776	-0.0978018	-0.098689	-0.111972	-0.0296765	-0.0605078	0.0109281	0.0349096	-0.188682	0.115618	0.135739	-0.0907711	0.0939291	-0.0449985	-0.0262651	-0.0602804	0.070492	-0.0544161	-0.076856	0.444361	-0.0577647	-0.0838093	-0.0580768	-0.0368546	-0.0559993	-0.112013	-0.0531144	-0.0779174	-0.0203501	-0.065598	-0.0173616	0.0166589	0.199513	0.380787	-0.192347	-0.103134	0.00644247	0.0321125	0.0820369	0.212911	0.0198143	-0.061036	0.205845
MBSYN36	-0.0386674	0.361378	-0.187881	-0.00699533	0.0521089	-0.109776	1.12659	0.0128992	-0.154945	-0.175044	-0.0994249	0.132799	0.0598564	0.0267162	-0.0235164	-0.154356	-0.0635542	-0.112909	-0.150574	-0.12902	0.127501	-0.00322298	-0.00538758	0.00397785	-0.0759557	-0.155806	-0.0740655	0.305387	-0.067296	-0.125388	0.34113	0.450291	-0.125224	0.0153061	0.112419	0.24183	0.0275269	-0.0419977	-0.110639	0.00699585	-0.0379126	-0.0664799	-0.052553	-0.0958883	-0.157276	-0.112239	-0.121887	0.000825001	-0.0365608
MBSYN37	0.307216	-0.0623813	-0.167953	0.0519896	0.141989	-0.0978018	0.0128992	1.06108	0.0610781	0.00738086	-0.0195657	0.0975131	-0.138507	-0.0169515	0.044944	-0.147458	-0.0747208	0.291932	-0.15129	-0.149922	0.0939519	0.0587919	0.0282715	-0.0778316	0.0569693	-0.0739764	-0.0918144	-0.0786751	-0.0435003	-0.147929	-0.13456	-0.0674334	-0.0794772	0.101011	-0.0422176	-0.127594	0.120484	0.106948	-0.113141	-0.177852	-0.0250195	0.0527596	0.0915828	0.114784	-0.179131	-0.0918668	-0.122098	0.0246157	-0.0290163
MBSYN34	-0.017443	-0.0246805	-0.0282739	0.00775636	-0.0461003	-0.098689	-0.154945	0.0610781	1.08998	0.684492	-0.0651736	-0.0166425	-0.0799757	-0.0717811	0.0323661	-0.054357	-0.0651571	0.0980433	-0.0176225	-0.134788	-0.0262133	-0.0359065	-0.0206477	-0.230452	0.09606	-0.0566268	-0.085581	-0.108019	-0.185563	-0.129823	-0.0592705	-0.119339	-0.11155	-0.055828	-0.0810362	-0.065325	0.00943439	0.181785	-0.102879	-0.163706	0.11958	0.156697	0.0154672	0.0124314	-0.0274197	-0.0981014	-0.0350507	-0.061816	-0.0224022
MBSYN35	-0.022653	-0.041298	-0.0343211	0.050964	-0.0431101	-0.111972	-0.175044	0.00738086	0.684492	1.18496	-0.0765959	-0.0401652	-0.0603625	-0.0954612	0.0516982	-0.0362367	-0.0631571	0.0589254	-0.0478487	-0.161089	-0.0569783	-0.0424231	-0.0299436	-0.225728	0.12468	-0.0887159	-0.118703	-0.0977265	-0.173983	-0.160908	-0.0703242	-0.111319	-0.0790619	-0.0428951	-0.108365	-0.0548676	-0.0392647	0.164638	-0.0989046	-0.145749	0.183639	0.153672	-0.0106397	-0.0462496	-0.0227171	-0.0871453	0.00210981	-0.0762688	0.00306584
MBSYN49	-0.0134465	-0.123251	-0.219144	0.0109981	0.0355497	-0.0296765	-0.0994249	-0.0195657	-0.0651736	-0.0765959	1.24013	-0.00996001	0.0123847	0.0990434	-0.0156348	-0.222607	0.0599994	-0.0551568	-0.222534	-0.0831426	0.0612259	0.0491758	0.0632917	0.359258	-0.0203612	-0.0718957	0.00357722	-0.0701069	0.386442	-0.0834078	-0.0803083	-0.0188001	0.332854	0.0532354	0.205817	0.0608701	-0.101292	0.00692234	0.0271366	-0.0781764	-0.107089	-0.157624	-0.163876	-0.0472358	-0.220296	0.066188	-0.0747702	0.0297386	-0.0181227
MBSYN43	0.0197127	0.0486052	-0.228252	0.16318	0.0136781	-0.0605078	0.132799	0.0975131	-0.0166425	-0.0401652	-0.00996001	1.03687	0.00829583	0.0761994	0.00230867	-0.247517	-0.0169495	0.00862848	-0.236966	-0.244097	0.0767439	0.0749372	-0.00907035	-0.116857	-0.0329118	-0.115634	-0.189425	0.0215088	-0.148191	-0.240278	-0.0069128	0.083883	-0.110857	0.130891	-0.0041547	0.0843873	0.0463593	0.141399	-0.0916828	-0.0552146	0.0577528	-0.0788861	0.0295765	0.0423222	-0.269843	-0.0591407	-0.0985094	-0.0309725	-0.0191681
MBSYN44	-0.0570857	-0.0829876	-0.102973	-0.0580876	-0.0527088	0.0109281	0.0598564	-0.138507	-0.0799757	-0.0603625	0.0123847	0.00829583	1.23183	0.238989	-0.10813	-0.0987819	-0.00402755	-0.0912633	-0.118543	-0.0594219	-0.0291122	0.0295877	0.205109	0.0180365	-0.0445468	-0.0953007	0.155335	-0.0660096	0.0274522	-0.0546089	0.0266956	0.0492808	0.119164	-0.107949	-0.0501961	-0.0589421	-0.038087	-0.0171906	0.0564834	-0.110871	-0.0731688	-0.0231391	0.00424928	0.000672218	-0.128434	0.0771309	-0.0088712	-0.0189413	-0.0293871
MBSYN46	0.0110192	-0.0955515	-0.288169	0.0883082	0.0896105	0.0349096	0.0267162	-0.0169515	-0.0717811	-0.0954612	0.0990434	0.0761994	0.238989	1.00644	-0.047532	-0.258667	0.0632088	0.0674503	-0.265211	-0.212211	0.0867361	0.0147291	0.295492	-0.0346532	0.0598919	0.00916096	-0.0804246	-0.111346	-0.00613806	-0.208322	-0.120982	0.032264	0.0447475	0.0973882	-0.00482035	-0.0159174	-0.0159261	0.155792	0.0332157	-0.173861	-0.0637561	-0.0809795	-0.0168152	0.0247919	-0.286854	0.0596992	-0.00575009	0.0843652	0.0685219
MBSYN40	-0.0209769	-0.0770538	-0.150665	0.0301454	0.0187641	-0.188682	-0.0235164	0.044944	0.0323661	0.0516982	-0.0156348	0.00230867	-0.10813	-0.047532	1.1092	-0.204285	0.0494562	0.112585	-0.143403	-0.195223	-0.0361423	-0.0420964	-0.0982718	0.04852	0.00946229	-0.168238	-0.155933	-0.0248813	0.0289383	-0.190854	0.00391013	-0.0868728	-0.0226708	0.152178	-0.0568534	0.0224391	0.0451317	-0.129795	-0.125494	-0.021452	0.128884	0.180003	-0.0395155	-0.0667088	-0.165431	-0.117945	0.00231699	0.035727	-0.0969938
MBSYN137	-0.0825639	0.0308862	0.866488	-0.236867	-0.128627	0.115618	-0.154356	-0.147458	-0.054357	-0.0362367	-0.222607	-0.247517	-0.0987819	-0.258667	-0.204285	1.83168	-0.16336	-0.0455018	0.806968	0.446351	-0.236657	-0.12161	-0.194073	-0.0375412	-0.112094	0.17696	0.349303	-0.0274361	-0.0927925	0.437045	-0.00797141	-0.107236	-0.150995	-0.336136	-0.0712575	-0.141004	-0.143495	-0.152809	0.0643272	0.233969	-0.0754681	-0.0835294	-0.147686	-0.148247	1.04161	0.0407507	0.153371	-0.156295	0.0237058
MBSYN138	0.0360158	-0.120881	-0.156512	0.0320909	-0.0107042	0.135739	-0.0635542	-0.0747208	-0.0651571	-0.0631571	0.0599994	-0.0169495	-0.00402755	0.0632088	0.0494562	-0.16336	1.07877	-0.131393	-0.145944	-0.219357	0.0739201	0.0279805	0.0522791	-0.121879	-0.0401971	0.034203	-0.218647	0.000398158	-0.0884123	-0.232848	-0.0130128	-0.0912291	-0.0269265	0.117057	-0.0311361	0.0714412	-0.0465549	-0.062365	0.0232643	0.00611747	-0.0293316	-0.0427112	0.0169963	0.00360042	-0.179354	0.0353545	0.119983	0.165623	0.0503076
MBSYN55	0.0808394	-0.09026	-0.0250599	-0.0422737	0.0330288	-0.0907711	-0.112909	0.291932	0.0980433	0.0589254	-0.0551568	0.00862848	-0.0912633	0.0674503	0.112585	-0.0455018	-0.131393	1.12242	-0.0124904	-0.0886503	-0.0650696	0.00136185	-0.0419076	-0.05853	0.113795	-0.0408597	0.00667281	-0.130131	-0.0633083	-0.0943935	-0.13488	-0.0497815	-0.150149	0.0186821	-0.11702	-0.169804	0.158038	0.058458	-0.0371008	-0.155262	0.0245907	0.146933	0.0632428	0.05152	-0.0399618	-0.0218231	-0.0317519	-0.0376317	-0.0557631
MBSYN52	-0.0926069	-0.0165511	0.839558	-0.256955	-0.117452	0.0939291	-0.150574	-0.15129	-0.0176225	-0.0478487	-0.222534	-0.236966	-0.118543	-0.265211	-0.143403	0.806968	-0.145944	-0.0124904	1.78046	0.461494	-0.23423	-0.0928963	-0.182871	-0.0330189	-0.0890526	0.111439	0.361765	-0.0440961	-0.0526837	0.459355	-0.0244705	-0.0983859	-0.128503	-0.313009	-0.0738342	-0.188105	-0.0468748	-0.150391	0.0447065	0.193549	-0.0842855	-0.0475585	-0.119196	-0.134609	0.781757	0.0133759	0.145651	-0.195438	-0.00964919
MBSYN53	-0.13699	-0.0470649	0.453728	-0.255091	-0.135142	-0.0449985	-0.12902	-0.149922	-0.134788	-0.161089	-0.0831426	-0.244097	-0.0594219	-0.212211	-0.195223	0.446351	-0.219357	-0.0886503	0.461494	1.99981	-0.215644	-0.11916	-0.13035	0.1792	-0.103522	-0.019911	0.375519	-0.0976709	0.120149	1.81485	-0.0792242	-0.102518	0.051248	-0.268166	0.00560023	-0.191417	-0.121101	-0.183033	-0.0698945	0.0234926	-0.177683	-0.123249	-0.176269	-0.199406	0.446763	-0.0909761	-0.0536689	-0.141479	-0.0965291
MBSYN58	0.0565406	0.0621221	-0.252106	0.110727	0.136747	-0.0262651	0.127501	0.0939519	-0.0262133	-0.0569783	0.0612259	0.0767439	-0.0291122	0.0867361	-0.0361423	-0.236657	0.0739201	-0.0650696	-0.23423	-0.215644	1.00565	0.100847	0.103274	-0.0852078	-0.0325206	-0.0146365	-0.175998	0.169693	-0.121084	-0.21112	0.148032	0.124277	-0.0905499	0.0970021	-0.0276873	0.135388	0.119551	-0.00288217	-0.00459722	-0.118378	-0.126223	-0.0829163	0.00212059	0.0580945	-0.231419	0.0163939	-0.0910188	0.128671	0.00785545
MBSYN59	0.171137	-0.000465441	-0.153775	0.122641	0.187123	-0.0602804	-0.00322298	0.0587919	-0.0359065	-0.0424231	0.0491758	0.0749372	0.0295877	0.0147291	-0.0420964	-0.12161	0.0279805	0.00136185	-0.0928963	-0.11916	0.100847	1.28783	0.00721499	-0.0379069	-0.0851207	-0.0615102	-0.06559	0.011663	-0.0746389	-0.126329	-0.00597757	0.0437204	-0.0535074	0.159579	-0.0302791	-0.0387355	-0.0642149	-0.00123777	-0.107357	-0.0757879	-0.0706549	-0.078717	-0.0829992	-0.103136	-0.109265	-0.0828174	-0.14696	0.288809	-0.00276946
MBSYN56	0.0313276	-0.0963835	-0.198319	0.0458636	0.0798584	0.070492	-0.00538758	0.0282715	-0.0206477	-0.0299436	0.0632917	-0.00907035	0.205109	0.295492	-0.0982718	-0.194073	0.0522791	-0.0419076	-0.182871	-0.13035	0.103274	0.00721499	1.06089	0.0182569	0.219215	0.0190939	0.0193389	-0.0915831	-0.0235627	-0.125442	-0.102267	-0.0266365	-0.00691125	-0.00256432	0.00326917	-0.0905452	-0.0889676	0.249806	0.00877829	-0.16164	-0.0564996	-0.082801	-0.00243236	0.00265891	-0.183481	0.0176411	-0.0800997	0.0324967	0.102627
MBSYN57	-0.0876875	-0.0357034	-0.0351914	-0.117485	0.036696	-0.0544161	0.00397785	-0.0778316	-0.230452	-0.225728	0.359258	-0.116857	0.0180365	-0.0346532	0.04852	-0.0375412	-0.121879	-0.05853	-0.0330189	0.1792	-0.0852078	-0.0379069	0.0182569	1.48682	-0.0880738	-0.0852738	0.265748	-0.0381738	0.898137	0.175311	-0.0596867	-0.0858198	0.637829	-0.0348045	0.33549	-0.0789063	-0.0945075	-0.150445	-0.128566	0.0421428	-0.107824	-0.160669	-0.135875	-0.109225	0.000427226	-0.129057	-0.142541	-0.0413322	-0.177686
MBSYN50	-0.00126226	-0.160337	-0.117826	0.156831	0.0212895	-0.076856	-0.0759557	0.0569693	0.09606	0.12468	-0.0203612	-0.0329118	-0.0445468	0.0598919	0.00946229	-0.112094	-0.0401971	0.113795	-0.0890526	-0.103522	-0.0325206	-0.0851207	0.219215	-0.0880738	1.11194	-0.112101	-0.0747471	-0.12026	-0.114008	-0.113517	-0.143608	0.00888339	-0.127271	0.0514868	-0.123185	-0.171323	0.088622	0.296064	0.0057087	-0.165133	0.207245	0.0757495	0.0595828	0.0377014	-0.080399	-0.0219806	-0.0938011	-0.0175452	0.0927143
MBSYN51	0.0350167	-0.00447103	0.172476	-0.0402212	0.0143392	0.444361	-0.155806	-0.0739764	-0.0566268	-0.0887159	-0.0718957	-0.115634	-0.0953007	0.00916096	-0.168238	0.17696	0.034203	-0.0408597	0.111439	-0.019911	-0.0146365	-0.0615102	0.0190939	-0.0852738	-0.112101	1.52737	-0.0729271	-0.158633	-0.0648552	-0.0211572	-0.131271	-0.181436	-0.0450735	-0.110524	-0.00429499	-0.128516	-0.1185	-0.0248267	0.398223	0.273612	-0.143193	-0.101457	-0.0392848	0.0435971	0.124595	0.38071	-0.00620321	0.0317186	0.220947
MBSYN141	-0.0862432	0.0208115	0.314522	-0.183432	-0.0539546	-0.0577647	-0.0740655	-0.0918144	-0.085581	-0.118703	0.00357722	-0.189425	0.155335	-0.0804246	-0.155933	0.349303	-0.218647	0.00667281	0.361765	0.375519	-0.175998	-0.06559	0.0193389	0.265748	-0.0747471	-0.0729271	1.59986	0.0132958	0.236884	0.371234	0.00778108	-0.045859	0.0888531	-0.225222	0.0942198	-0.109962	-0.096091	-0.113637	-0.0998004	-0.0539847	-0.0805144	-0.123663	-0.131679	-0.136404	0.347825	-0.0988555	-0.0675177	-0.0728078	-0.0853121
MBSYN65	-0.03836	0.36024	-0.079662	-0.0368807	-0.0655278	-0.0838093	0.305387	-0.0786751	-0.108019	-0.0977265	-0.0701069	0.0215088	-0.0660096	-0.111346	-0.0248813	-0.0274361	0.000398158	-0.130131	-0.0440961	-0.0976709	0.169693	0.011663	-0.0915831	-0.0381738	-0.12026	-0.158633	0.0132958	1.34264	-0.138794	-0.0916588	0.893192	0.318651	-0.154868	-0.0383521	0.0743251	0.365569	-0.0391468	-0.116817	-0.174381	0.0406886	-0.0725109	-0.0101976	-0.0799817	-0.0945614	-0.0230515	-0.184185	-0.0212481	0.0330885	-0.12402
MBSYN66	-0.080805	-0.031157	-0.0713745	-0.118569	-0.0494014	-0.0580768	-0.067296	-0.0435003	-0.185563	-0.173983	0.386442	-0.148191	0.0274522	-0.00613806	0.0289383	-0.0927925	-0.0884123	-0.0633083	-0.0526837	0.120149	-0.121084	-0.0746389	-0.0235627	0.898137	-0.114008	-0.0648552	0.236884	-0.138794	1.59248	0.118553	-0.13236	-0.123725	0.932721	0.020811	0.327595	-0.0927638	-0.0850501	-0.167003	-0.0731754	-0.0475422	-0.172233	-0.170749	-0.0914758	-0.072344	-0.0559218	-0.0711558	-0.0852743	-0.0983877	-0.190054
MBSYN63	-0.131446	-0.0497459	0.45429	-0.253703	-0.133614	-0.0368546	-0.125388	-0.147929	-0.129823	-0.160908	-0.0834078	-0.240278	-0.0546089	-0.208322	-0.190854	0.437045	-0.232848	-0.0943935	0.459355	1.81485	-0.21112	-0.126329	-0.125442	0.175311	-0.113517	-0.0211572	0.371234	-0.0916588	0.118553	2.00135	-0.072505	-0.0989344	0.0558046	-0.267373	0.00599288	-0.177383	-0.125223	-0.171059	-0.0617437	0.0335046	-0.181621	-0.130966	-0.172391	-0.199077	0.445657	-0.081948	-0.0510306	-0.155569	-0.0892928
MBSYN64	-0.0641454	0.387641	-0.0555975	-0.176719	-0.109299	-0.0559993	0.34113	-0.13456	-0.0592705	-0.0703242	-0.0803083	-0.0069128	0.0266956	-0.120982	0.00391013	-0.00797141	-0.0130128	-0.13488	-0.0244705	-0.0792242	0.148032	-0.00597757	-0.102267	-0.0596867	-0.143608	-0.131271	0.00778108	0.893192	-0.13236	-0.072505	1.31544	0.366562	-0.11716	-0.124907	0.0917622	0.362469	-0.0501508	-0.142959	-0.115343	-0.0225011	-0.0915748	0.0442463	-0.0329428	-0.0597178	-0.00521637	-0.133663	0.0132299	0.00108102	-0.118137
MBSYN69	-0.0497282	0.204398	-0.140057	-0.0427296	-0.0196966	-0.112013	0.450291	-0.0674334	-0.119339	-0.111319	-0.0188001	0.083883	0.0492808	0.032264	-0.0868728	-0.107236	-0.0912291	-0.0497815	-0.0983859	-0.102518	0.124277	0.0437204	-0.0266365	-0.0858198	0.00888339	-0.181436	-0.045859	0.318651	-0.123725	-0.0989344	0.366562	1.22193	-0.155895	-0.059011	-0.0172444	0.274279	0.0419138	-0.0163442	-0.0213122	-0.0805585	0.0259978	-0.0580097	-0.084027	-0.0963003	-0.0828829	-0.0339094	-0.0331776	-0.00631471	-0.00256141
MBSYN67	-0.0745026	-0.0169811	-0.134412	-0.0718072	-0.0332768	-0.0531144	-0.125224	-0.0794772	-0.11155	-0.0790619	0.332854	-0.110857	0.119164	0.0447475	-0.0226708	-0.150995	-0.0269265	-0.150149	-0.128503	0.051248	-0.0905499	-0.0535074	-0.00691125	0.637829	-0.127271	-0.0450735	0.0888531	-0.154868	0.932721	0.0558046	-0.11716	-0.155895	1.47351	-0.00762428	0.323391	-0.0193903	-0.105341	-0.056503	-0.0394509	-0.0625758	-0.131507	-0.10572	-0.0587687	-0.0625094	-0.141261	-0.0239488	-0.0531608	-0.0802021	-0.154512
MBSYN68	0.0970254	-0.0486694	-0.339415	0.235945	-0.00984921	-0.0779174	0.0153061	0.101011	-0.055828	-0.0428951	0.0532354	0.130891	-0.107949	0.0973882	0.152178	-0.336136	0.117057	0.0186821	-0.313009	-0.268166	0.0970021	0.159579	-0.00256432	-0.0348045	0.0514868	-0.110524	-0.225222	-0.0383521	0.020811	-0.267373	-0.124907	-0.059011	-0.00762428	1.06556	-0.0320657	0.060448	0.156937	0.0714552	-0.0563798	-0.0355202	-0.14013	-0.0833855	0.00924501	-0.0478518	-0.309742	-0.0561638	-0.098872	0.0612379	-0.0166768
MBSYN61	-0.0460919	0.186565	-0.134603	-0.0807133	-0.0509361	-0.0203501	0.112419	-0.0422176	-0.0810362	-0.108365	0.205817	-0.0041547	-0.0501961	-0.00482035	-0.0568534	-0.0712575	-0.0311361	-0.11702	-0.0738342	0.00560023	-0.0276873	-0.0302791	0.00326917	0.33549	-0.123185	-0.00429499	0.0942198	0.0743251	0.327595	0.00599288	0.0917622	-0.0172444	0.323391	-0.0320657	1.12647	0.187854	-0.13752	-0.0174691	-0.153086	0.00368235	-0.0639696	-0.149283	-0.0983035	-0.109321	-0.0890171	-0.153587	-0.0705054	0.00254067	-0.0494219
MBSYN60	-0.0279622	0.416522	-0.194167	-0.048835	-0.116824	-0.065598	0.24183	-0.127594	-0.065325	-0.0548676	0.0608701	0.0843873	-0.0589421	-0.0159174	0.0224391	-0.141004	0.0714412	-0.169804	-0.188105	-0.191417	0.135388	-0.0387355	-0.0905452	-0.0789063	-0.171323	-0.128516	-0.109962	0.365569	-0.0927638	-0.177383	0.362469	0.274279	-0.0193903	0.060448	0.187854	1.1373	-0.0977494	-0.051945	-0.14378	0.114824	-0.0696921	-0.117447	-0.177691	-0.192449	-0.164662	-0.133813	-0.0181366	0.0396032	-0.0358544
MBSYN115	0.00904606	-0.129849	-0.0659741	-0.0628739	-0.0219702	-0.0173616	0.0275269	0.120484	0.00943439	-0.0392647	-0.101292	0.0463593	-0.038087	-0.0159261	0.0451317	-0.143495	-0.0465549	0.158038	-0.0468748	-0.121101	0.119551	-0.0642149	-0.0889676	-0.0945075	0.088622	-0.1185	-0.096091	-0.0391468	-0.0850501	-0.125223	-0.0501508	0.0419138	-0.105341	0.156937	-0.13752	-0.0977494	1.26654	-0.00535512	-0.0549408	-0.0567763	-0.0266703	0.219549	0.204282	0.114284	-0.0932937	-0.052206	-0.0780593	0.00361885	-0.0675675
MBSYN119	-0.0135498	-0.0608118	-0.159881	0.0812155	0.0169923	0.0166589	-0.0419977	0.106948	0.181785	0.164638	0.00692234	0.141399	-0.0171906	0.155792	-0.129795	-0.152809	-0.062365	0.058458	-0.150391	-0.183033	-0.00288217	-0.00123777	0.249806	-0.150445	0.296064	-0.0248267	-0.113637	-0.116817	-0.167003	-0.171059	-0.142959	-0.0163442	-0.056503	0.0714552	-0.0174691	-0.051945	-0.00535512	1.03607	-0.108745	-0.181307	0.0529497	0.0201705	0.0892479	0.0627198	-0.166854	-0.0721372	-0.103632	-0.0161874	0.0343053
MBSYN117	0.0977781	-0.20266	0.0985867	-0.00704615	0.0248581	0.199513	-0.110639	-0.113141	-0.102879	-0.0989046	0.0271366	-0.0916828	0.0564834	0.0332157	-0.125494	0.0643272	0.0232643	-0.0371008	0.0447065	-0.0698945	-0.00459722	-0.107357	0.00877829	-0.128566	0.0057087	0.398223	-0.0998004	-0.174381	-0.0731754	-0.0617437	-0.115343	-0.0213122	-0.0394509	-0.0563798	-0.153086	-0.14378	-0.0549408	-0.108745	1.39032	0.214327	-0.161044	-0.0236752	-0.0368784	0.0327752	0.0267555	1.15391	-0.01346	-0.0401531	0.250505
MBSYN122	-0.0294514	0.024118	0.233506	-0.0835322	-0.143906	0.380787	0.00699585	-0.177852	-0.163706	-0.145749	-0.0781764	-0.0552146	-0.110871	-0.173861	-0.021452	0.233969	0.00611747	-0.155262	0.193549	0.0234926	-0.118378	-0.0757879	-0.16164	0.0421428	-0.165133	0.273612	-0.0539847	0.0406886	-0.0475422	0.0335046	-0.0225011	-0.0805585	-0.0625758	-0.0355202	0.00368235	0.114824	-0.0567763	-0.181307	0.214327	1.59916	-0.0448263	-0.134006	-0.12553	-0.146261	0.160604	0.153914	0.039839	-0.0840356	0.118006
MBSYN120	-0.0905751	-0.0616919	-0.125216	0.0426683	-0.0747437	-0.192347	-0.0379126	-0.0250195	0.11958	0.183639	-0.107089	0.0577528	-0.0731688	-0.0637561	0.128884	-0.0754681	-0.0293316	0.0245907	-0.0842855	-0.177683	-0.126223	-0.0706549	-0.0564996	-0.107824	0.207245	-0.143193	-0.0805144	-0.0725109	-0.172233	-0.181621	-0.0915748	0.0259978	-0.131507	-0.14013	-0.0639696	-0.0696921	-0.0266703	0.0529497	-0.161044	-0.0448263	1.33001	0.133661	0.0180284	0.0390132	-0.075551	-0.16419	-0.0672481	-0.0245474	-0.0677894
MBSYN121	-0.094482	-0.17087	-0.050593	-0.111502	-0.0697995	-0.103134	-0.0664799	0.0527596	0.156697	0.153672	-0.157624	-0.0788861	-0.0231391	-0.0809795	0.180003	-0.0835294	-0.0427112	0.146933	-0.0475585	-0.123249	-0.0829163	-0.078717	-0.082801	-0.160669	0.0757495	-0.101457	-0.123663	-0.0101976	-0.170749	-0.130966	0.0442463	-0.0580097	-0.10572	-0.0833855	-0.149283	-0.117447	0.219549	0.0201705	-0.0236752	-0.134006	0.133661	1.249	0.369567	0.295603	-0.048031	-0.012777	-0.0270909	-0.0803418	-0.105612
MBSYN127	-0.025973	-0.129415	-0.133857	-0.0235564	-0.015839	0.00644247	-0.052553	0.0915828	0.0154672	-0.0106397	-0.163876	0.0295765	0.00424928	-0.0168152	-0.0395155	-0.147686	0.0169963	0.0632428	-0.119196	-0.176269	0.00212059	-0.0829992	-0.00243236	-0.135875	0.0595828	-0.0392848	-0.131679	-0.0799817	-0.0914758	-0.172391	-0.0329428	-0.084027	-0.0587687	0.00924501	-0.0983035	-0.177691	0.204282	0.0892479	-0.0368784	-0.12553	0.0180284	0.369567	1.18877	0.870348	-0.104341	-0.0329688	-0.0838651	-0.0635793	-0.030977
MBSYN128	-0.000993901	-0.148317	-0.164359	0.0202364	0.0753904	0.0321125	-0.0958883	0.114784	0.0124314	-0.0462496	-0.0472358	0.0423222	0.000672218	0.0247919	-0.0667088	-0.148247	0.00360042	0.05152	-0.134609	-0.199406	0.0580945	-0.103136	0.00265891	-0.109225	0.0377014	0.0435971	-0.136404	-0.0945614	-0.072344	-0.199077	-0.0597178	-0.0963003	-0.0625094	-0.0478518	-0.109321	-0.192449	0.114284	0.0627198	0.0327752	-0.146261	0.0390132	0.295603	0.870348	1.19575	-0.143237	0.036456	-0.0896787	-0.0322496	-0.0592406
MBSYN130	-0.111988	0.0153844	0.861436	-0.244017	-0.154964	0.0820369	-0.157276	-0.179131	-0.0274197	-0.0227171	-0.220296	-0.269843	-0.128434	-0.286854	-0.165431	1.04161	-0.179354	-0.0399618	0.781757	0.446763	-0.231419	-0.109265	-0.183481	0.000427226	-0.080399	0.124595	0.347825	-0.0230515	-0.0559218	0.445657	-0.00521637	-0.0828829	-0.141261	-0.309742	-0.0890171	-0.164662	-0.0932937	-0.166854	0.0267555	0.160604	-0.075551	-0.048031	-0.104341	-0.143237	1.82487	-0.0176024	0.169399	-0.147694	0.029697
MBSYN134	0.101571	-0.203053	0.0604927	0.00560834	0.0545971	0.212911	-0.112239	-0.0918668	-0.0981014	-0.0871453	0.066188	-0.0591407	0.0771309	0.0596992	-0.117945	0.0407507	0.0353545	-0.0218231	0.0133759	-0.0909761	0.0163939	-0.0828174	0.0176411	-0.129057	-0.0219806	0.38071	-0.0988555	-0.184185	-0.0711558	-0.081948	-0.133663	-0.0339094	-0.0239488	-0.0561638	-0.153587	-0.133813	-0.052206	-0.0721372	1.15391	0.153914	-0.16419	-0.012777	-0.0329688	0.036456	-0.0176024	1.36697	-0.040583	-0.00583978	0.234184
MBSYN19	-0.0741115	-0.0988504	0.167677	-0.0435893	-0.106507	0.0198143	-0.121887	-0.122098	-0.0350507	0.00210981	-0.0747702	-0.0985094	-0.0088712	-0.00575009	0.00231699	0.153371	0.119983	-0.0317519	0.145651	-0.0536689	-0.0910188	-0.14696	-0.0800997	-0.142541	-0.0938011	-0.00620321	-0.0675177	-0.0212481	-0.0852743	-0.0510306	0.0132299	-0.0331776	-0.0531608	-0.098872	-0.0705054	-0.0181366	-0.0780593	-0.103632	-0.01346	0.039839	-0.0672481	-0.0270909	-0.0838651	-0.0896787	0.169399	-0.040583	1.285	-0.0538855	0.0911492
MBSYN16	0.185282	-0.0242737	-0.21401	0.142879	0.307404	-0.061036	0.000825001	0.0246157	-0.061816	-0.0762688	0.0297386	-0.0309725	-0.0189413	0.0843652	0.035727	-0.156295	0.165623	-0.0376317	-0.195438	-0.141479	0.128671	0.288809	0.0324967	-0.0413322	-0.0175452	0.0317186	-0.0728078	0.0330885	-0.0983877	-0.155569	0.00108102	-0.00631471	-0.0802021	0.0612379	0.00254067	0.0396032	0.00361885	-0.0161874	-0.0401531	-0.0840356	-0.0245474	-0.0803418	-0.0635793	-0.0322496	-0.147694	-0.00583978	-0.0538855	1.16618	0.0206344
MBSYN17	0.0564848	-0.107785	0.0364156	0.0699143	-0.00507835	0.205845	-0.0365608	-0.0290163	-0.0224022	0.00306584	-0.0181227	-0.0191681	-0.0293871	0.0685219	-0.0969938	0.0237058	0.0503076	-0.0557631	-0.00964919	-0.0965291	0.00785545	-0.00276946	0.102627	-0.177686	0.0927143	0.220947	-0.0853121	-0.12402	-0.190054	-0.0892928	-0.118137	-0.00256141	-0.154512	-0.0166768	-0.0494219	-0.0358544	-0.0675675	0.0343053	0.250505	0.118006	-0.0677894	-0.105612	-0.030977	-0.0592406	0.029697	0.234184	0.0911492	0.0206344	1.19976
MBSYN11	-0.00325229	-0.00401042	0.0177975	0.0832246	-0.0982753	0.0423428	-0.0499247	-0.0823997	-0.0771528	-0.0247688	-0.0256298	0.0558866	-0.0529691	0.0411918	0.0625885	0.0299318	0.170877	-0.134243	-0.0268164	-0.13387	-0.0725825	-0.000264287	-0.0426513	-0.102659	-0.130029	-0.085947	-0.125812	0.0379626	-0.0430613	-0.140659	0.00782696	-0.0982419	-0.0673125	0.0383967	-0.0210862	0.0551295	-0.191881	-0.0721028	-0.171667	0.0810866	0.0148397	-0.110756	-0.0961542	-0.1186	0.000804539	-0.150007	0.497046	0.030188	0.00699153
MBSYN14	-0.0220862	7.62006e-05	-0.284217	0.0862179	-0.0333968	0.00122948	0.00575719	-0.0036379	-0.0986575	-0.103216	0.0108636	0.088042	-0.0248274	0.218602	0.0624336	-0.304345	0.211766	-0.0865364	-0.31051	-0.237343	0.0640563	0.104404	0.047166	-0.0536471	-0.106353	0.0554194	-0.251344	-0.102702	0.0303729	-0.23652	-0.12818	-0.10273	0.0332805	0.298124	0.0112521	0.0902157	-0.115058	0.0431621	-0.0878228	0.0424477	-0.0364023	-0.107987	-0.0209073	-0.054851	-0.326411	-0.0712428	0.118986	0.0958232	0.0574214
MBSYN15	-0.0824885	-0.0337524	-0.23686	0.12458	-0.101163	-0.15018	-0.00270552	-0.0091174	0.0505342	0.106035	0.00903714	0.220673	-0.0752226	0.00370417	0.125281	-0.223576	0.0260615	0.0203137	-0.215328	-0.190955	-0.0819368	-0.049812	-0.0541255	-0.12496	0.120394	-0.191668	-0.157212	-0.0491616	-0.0835797	-0.200132	-0.0690241	0.074756	-0.0492122	0.0983934	-0.0452232	0.093734	-0.0284495	0.163377	-0.104589	-0.0744545	0.59836	0.0282367	-0.082273	-0.0914412	-0.203668	-0.119054	-0.0479137	-0.0210428	-0.0990259
MBSYN12	-0.0106626	-0.0605501	-0.228612	0.267187	0.0458195	-0.154799	-0.0393559	-0.0320383	0.0118672	0.0311594	0.0122187	0.157269	-0.0205297	0.0586	0.176897	-0.24035	0.0552503	0.0946564	-0.218988	-0.269482	0.0231972	-0.0328927	-0.0334165	-0.053502	0.0669638	-0.172934	-0.175999	-0.151713	-0.0428444	-0.261659	-0.192682	-0.0662459	0.000420984	0.271795	-0.104687	0.0101939	0.0602163	0.000269473	0.0151135	-0.0721945	0.075143	-0.0186371	-0.0751811	-0.0647894	-0.18845	0.0254888	-0.0128419	-0.0198729	-0.042078
MBSYN13	0.025949	-0.0348741	-0.210816	0.0716349	0.0376866	0.0436639	0.0375268	-0.0279883	-0.0655754	-0.0640085	0.0968833	0.00492786	0.176918	0.179612	0.0251837	-0.199575	0.144651	-0.0599203	-0.229741	-0.164973	0.0762776	0.0494812	0.180538	-0.0592004	-0.0225578	0.0160548	0.0147731	-0.0690127	-0.00769765	-0.162742	-0.0769412	-0.0203246	-0.0723885	0.127218	0.0313992	0.0519708	-0.0458194	-0.0427985	-0.0065339	-0.085721	-0.111259	-0.135862	-0.0768404	-0.0240215	-0.219212	0.0121388	-0.0196226	0.130691	0.107578
MBSYN100	-0.0559488	0.252462	-0.086061	-0.0415948	0.00604576	-0.0738108	0.0739126	-0.16067	-0.0446749	-0.0403114	-0.000464672	0.0899695	0.112404	-0.0445072	-0.014471	-0.0597245	0.0315216	-0.132717	-0.0810898	-0.0933353	0.0587491	0.0378395	-0.065371	-0.133222	-0.0429616	-0.0239632	-0.028426	0.461867	-0.143221	-0.0990337	0.522155	0.171397	-0.0821203	-0.174738	0.0696003	0.209817	-0.0887613	-0.0899802	0.0225798	-0.082682	0.0477723	-0.0597871	-0.0849385	-0.0399536	-0.0491181	0.0234431	-0.0354333	0.075958	-0.101421
MBSYN101	-0.0892523	-0.0545469	0.376631	-0.151314	-0.0992712	-0.0248781	-0.111162	-0.106295	-0.065583	-0.0578797	-0.0961284	-0.194186	-0.0576407	-0.144412	-0.129853	0.37199	-0.138771	-0.0829931	0.329585	0.964321	-0.153006	-0.0832716	-0.058311	0.0703419	-0.0758409	0.0646133	0.195228	-0.106372	-0.0219886	0.96846	-0.104105	-0.12384	-0.0327985	-0.17094	-0.002098	-0.102002	-0.15892	-0.0987852	-0.0358557	0.0995249	-0.123505	-0.102089	-0.118721	-0.144581	0.323253	-0.0585769	0.0312986	-0.0813103	0.0169392
MBSYN29	-0.0434914	-0.0370142	-0.188538	0.101102	-0.00338271	-0.12632	0.026298	-0.0221614	0.048632	0.075871	0.0189183	0.0764163	-0.0255766	-0.0149234	0.145414	-0.205826	0.0267149	-0.124032	-0.209533	-0.195572	-0.0321219	-0.0193443	-0.0151317	-0.120749	0.0838125	-0.137717	-0.157395	0.0258748	-0.128953	-0.206419	0.0207002	0.111403	-0.0651015	0.00523845	-0.0601617	0.0372832	-0.0113083	0.0455716	-0.0801368	-0.106709	0.454918	0.146205	-0.0294998	-0.0180534	-0.191455	-0.0728585	-0.0616536	0.0331966	-0.0305653
MBSYN104	0.0037614	0.260537	-0.196727	0.0987705	0.0348235	-0.172311	0.299824	-0.00984558	-0.178687	-0.169978	-0.0859733	0.177357	0.0309612	-0.0410939	0.0569164	-0.179226	-0.0336395	-0.0615534	-0.176087	-0.141598	0.203725	0.137305	-0.040083	0.00788779	-0.0811549	-0.158389	-0.0765204	0.239771	-0.00663924	-0.13595	0.17853	0.180508	-0.0805523	0.127865	0.0453334	0.185742	-0.0238352	-0.153898	-0.0648745	-0.0149616	0.0527123	-0.0751342	-0.0538721	-0.0415094	-0.160767	-0.0576705	-0.159835	0.0351104	-0.100125
MBSYN105	-0.0430102	0.398217	-0.158425	-0.0044347	-0.0462251	-0.162688	0.369593	-0.0682101	-0.0566622	-0.0596067	0.0101787	0.0902509	-0.0376446	-0.0508306	0.0318249	-0.136481	0.00734447	-0.173563	-0.160567	-0.16116	0.10818	0.0624744	-0.0426153	-0.0525789	-0.108517	-0.196225	-0.164878	0.256518	-0.0705963	-0.167096	0.273547	0.311546	0.00326362	0.0407998	0.112856	0.541925	-0.146237	-0.0538425	-0.127314	0.0975938	-0.00164585	-0.0996741	-0.153653	-0.153659	-0.148451	-0.135532	-0.130513	-0.108471	-0.0411582
MBSYN27	0.133125	0.0117767	-0.08592	0.103683	0.305573	-0.0863557	0.0124458	-0.0114413	-0.0382821	0.0263958	0.0445038	0.0384834	0.0213639	0.0118479	0.0227217	-0.057282	-0.025926	-0.0202545	-0.0622752	-0.110533	0.0276532	0.337447	0.0327207	0.0251432	-0.0732444	-0.0540545	-0.0238345	-0.000189116	-0.0327129	-0.102365	-0.0272359	0.0487099	0.00067235	0.0690769	0.00430642	-0.00779454	-0.0503471	0.0344416	-0.0660486	-0.0909084	-0.0398482	-0.0757482	-0.126206	-0.139538	-0.035169	-0.0319407	-0.0720305	0.381202	-0.046575
MBSYN102	-0.100208	-0.0343438	0.50097	-0.163091	-0.171174	-0.193856	-0.199681	0.154915	0.30397	0.296208	-0.328425	-0.131058	-0.234662	-0.407573	0.114526	0.460645	-0.345684	0.426748	0.513349	0.280656	-0.353702	-0.193728	-0.31565	-0.112259	0.182451	-0.194245	0.326879	-0.101376	-0.15728	0.263283	-0.109119	-0.175285	-0.280287	-0.210513	-0.179261	-0.308218	0.279749	0.081868	-0.267539	-0.0990761	0.315943	0.332973	0.166635	0.0750741	0.52988	-0.292052	-0.113283	-0.258189	-0.265058
MBSYN103	-0.0241516	-0.0662866	0.906278	-0.301974	-0.204877	0.567574	-0.205735	-0.251321	-0.126276	-0.108252	-0.267049	-0.292444	-0.127922	-0.312308	-0.213003	0.903153	-0.210114	-0.115524	0.809084	0.485966	-0.277239	-0.15474	-0.167318	-0.105659	-0.156644	0.700164	0.333509	-0.0944105	-0.145091	0.489456	-0.0683819	-0.190397	-0.226974	-0.363021	-0.121776	-0.236063	-0.166792	-0.201676	0.527915	0.782893	-0.158163	-0.116725	-0.149675	-0.184527	0.828372	0.440944	0.118034	-0.248257	0.339987
MBSYN28	-0.119999	-0.032134	0.432373	-0.210948	-0.11227	-0.0381585	-0.131195	-0.130224	-0.110412	-0.138373	-0.048167	-0.231517	-0.0752011	-0.21161	-0.186877	0.437023	-0.229427	-0.0950248	0.451833	1.53055	-0.20388	-0.105705	-0.115344	0.17133	-0.0843303	-0.0146368	0.348623	-0.0906507	0.112354	1.55546	-0.0815927	-0.103737	0.0484433	-0.247809	-0.0116544	-0.185565	-0.124056	-0.143882	-0.0503105	0.0209355	-0.154051	-0.149516	-0.178199	-0.196256	0.444628	-0.0682154	-0.0647909	-0.138314	-0.0837957
MBSYN107	-0.0125323	-0.0949467	-0.182422	0.0499264	0.00612666	0.0502135	-0.0407126	-0.038777	-0.0534122	-0.0432927	0.0337603	0.0104343	-0.0190994	0.129764	0.0113832	-0.194392	0.200782	-0.0723612	-0.190216	-0.170004	0.0917644	-0.00256783	0.0594916	-0.139652	-0.0284241	0.0498076	-0.227956	-0.0572248	-0.0592673	-0.179375	-0.0584876	-0.0474763	-0.008662	0.152702	-0.0433797	0.0687299	-0.0298059	0.0264016	-0.00948129	-0.0158933	-0.116315	-0.0370659	-0.0620009	-0.108493	-0.181483	-0.00259235	0.41292	0.0359045	0.0795914
MBSYN21	-0.00784978	-0.210271	-0.159523	-0.0363371	0.0569678	0.0145	0.0017709	-0.0327797	-0.126103	-0.122063	0.37771	-0.0467641	0.134011	0.0852181	0.00468916	-0.193551	0.015093	-0.0522672	-0.140325	-0.0247596	0.148329	0.00838179	0.105594	0.450775	0.0759257	-0.112746	0.0296947	-0.0309202	0.3071	-0.0297575	-0.0245516	0.05083	0.160965	0.0115133	0.0197738	-0.111958	0.0046666	-0.0588606	0.0667383	-0.0299574	-0.0791976	-0.0408263	-0.0483507	0.021899	-0.182725	0.0722983	-0.0962681	0.0675706	-0.0383655
MBSYN22	-0.111015	-0.0540547	1.12211	-0.284411	-0.174118	0.0505801	-0.175685	-0.173333	-0.0754417	-0.0910066	-0.172074	-0.256739	-0.0752227	-0.266288	-0.196429	0.712304	-0.207814	-0.0610771	0.692336	1.10941	-0.254985	-0.153284	-0.175132	0.083601	-0.137309	0.0998036	0.352264	-0.0935263	0.0397222	1.11041	-0.0671814	-0.114643	-0.0375271	-0.336363	-0.0868547	-0.198437	-0.113109	-0.176996	0.0259234	0.153325	-0.178652	-0.0951135	-0.176689	-0.204296	0.699381	0.00276947	0.0677876	-0.207406	-0.0235118
MBSYN20	0.0381042	-0.0902117	-0.0650152	0.204004	-0.0813283	-0.00804471	-0.0881531	0.129038	0.200546	0.139167	-0.127002	0.187879	-0.0931597	-0.0887775	-0.0322923	-0.094207	0.0958464	0.0503769	-0.0729711	-0.173328	0.042499	0.161827	-0.0634715	-0.216149	-0.00885971	-0.0763153	-0.0928574	0.0803134	-0.325701	-0.188259	0.0115103	-0.124503	-0.23013	0.065065	-0.0706723	-0.0166592	0.0603231	0.107125	-0.224047	-0.0558249	0.170166	0.0675269	0.130078	0.10542	-0.0903593	-0.209469	-0.0808621	0.10384	-0.0210426
MBSYN26	-0.0630014	-0.0530514	-0.102913	-0.0661484	0.00976972	-0.0877387	-0.115128	-0.0761316	-0.14256	-0.113327	0.357474	-0.13791	0.0965573	0.0200362	-0.00814478	-0.128043	-0.0874025	-0.110905	-0.106446	0.0990498	-0.0913607	-0.0586087	-0.0247833	0.761034	-0.0917612	-0.0734672	0.143328	-0.134543	1.00376	0.101166	-0.11645	-0.138728	1.18364	0.0178763	0.288409	-0.0701667	-0.0684843	-0.088507	-0.0253386	-0.0541903	-0.151762	-0.115051	-0.102663	-0.0984429	-0.108897	-0.0222976	-0.0680191	-0.0623024	-0.182912
MBSYN24	0.0360809	-0.0900588	-0.139739	-0.0474325	0.0668464	0.0421576	-0.0658693	0.145295	0.0265173	0.0236318	0.0174369	-0.00964588	-0.068746	0.0511895	0.092581	-0.156989	0.0792478	0.0809002	-0.137415	-0.154329	0.0452602	0.0213644	0.0233455	-0.0458895	-0.0205057	0.0670316	-0.135017	-0.0950947	-0.0531718	-0.166583	-0.0937366	-0.0911954	-0.0331192	0.046193	-0.0522469	-0.0756726	0.160114	0.0124703	-0.042806	-0.0573936	-0.0391106	0.103443	0.11454	0.129124	-0.162173	-0.0302756	-0.0458131	0.0511395	-0.0241957
MBSYN111	0.00864193	-0.000915777	-0.168146	0.084148	0.0312974	0.10377	0.0442777	-0.0304074	-0.074962	-0.0841688	0.0630551	0.116386	-0.0196986	0.114784	-0.0377609	-0.177731	0.104099	-0.101651	-0.197969	-0.173479	0.112591	0.0505277	0.0295139	-0.104211	-0.0438399	-0.0109889	-0.170762	0.0233806	-0.102254	-0.168121	0.0107005	0.0661433	-0.0106479	0.0909528	0.0131235	0.147602	-0.00722796	0.0199882	0.144097	0.0595114	-0.0581776	-0.0776396	-0.0390089	-0.0110272	-0.178339	0.140285	-0.0150981	0.0139574	0.0796594
MBSYN110	-0.0824552	0.472344	-0.0397893	-0.0731124	-0.0335874	-0.176495	0.480533	-0.0339683	-0.0507903	-0.0337987	-0.0406593	0.0317096	-0.00756557	-0.0956709	-0.0328456	0.00782736	-0.183733	-0.0609898	0.0207631	-0.0734146	0.0739027	0.00895705	-0.0369306	-0.0511057	-0.0444716	-0.136302	0.0585496	0.448849	-0.0726103	-0.0687791	0.484869	0.512647	-0.131117	-0.124463	0.133104	0.337078	-0.107538	-0.00635747	-0.134689	-0.0764389	-0.0247757	-0.0667029	-0.100605	-0.109047	0.0366732	-0.167061	-0.0803334	-0.153093	-0.0998352
MBSYN76	-0.0912607	-0.0735888	-0.134902	-0.152146	-0.0523412	0.064952	-0.015239	-0.12902	-0.124283	-0.120622	0.456228	-0.0985947	0.105723	0.0249683	-0.0641021	-0.13695	0.049168	-0.163301	-0.115213	0.0794831	-0.0564757	0.025033	0.00460845	0.574906	-0.121547	-0.0490675	0.0623589	-0.0136623	0.504898	0.0680618	0.0367058	-0.0748569	0.575209	-0.057311	0.508132	0.0058476	-0.0929566	-0.0253652	-0.153322	0.0246395	-0.0903359	-0.0707618	-0.0242075	-0.0317674	-0.139897	-0.132374	-0.0847712	0.0227294	-0.0814184
MBSYN74	-0.0352045	-0.00365683	-0.0876303	-0.000461862	0.112643	-0.0620579	-0.0259185	0.0192775	-0.0474807	-0.0204549	0.314842	0.0274412	0.117644	0.0505975	-0.0315175	-0.085371	-0.0951123	-0.0654541	-0.0870797	-0.0369004	0.012429	0.00517562	0.151645	0.536458	-0.0826835	-0.00843203	0.173774	-0.0718344	0.412864	-0.0292558	-0.0721377	-0.0777899	0.423327	-0.0964028	0.169858	-0.0726979	-0.186307	-0.0314807	-0.0283914	-0.172379	-0.114234	-0.141724	-0.152323	-0.113172	-0.106864	-0.0039927	-0.0522126	-0.0326597	-0.0182092
MBSYN75	0.0877129	-0.197368	0.0383623	-0.0954579	-0.0325493	0.34056	-0.067516	-0.0176645	-0.0812988	-0.0719309	0.0233577	-0.0740441	0.0161951	0.0491748	-0.0178355	-0.0152902	0.145938	-0.00149256	0.00556604	-0.130628	-0.0275606	-0.0636463	0.0607648	-0.106736	-0.0424858	0.159611	-0.137941	-0.123015	-0.0376988	-0.118785	-0.0763478	-0.0753707	-0.0333697	0.0447948	-0.0649541	-0.0388039	-0.00841688	-0.0430996	0.361497	0.295818	-0.203423	-0.0544973	-0.00548002	-0.0237249	-0.015041	0.331333	0.0785301	-0.0359955	0.153399
MBSYN79	-0.0921237	0.336013	-0.123585	-0.0151034	0.0626419	-0.0973216	0.474799	-0.119822	-0.0946624	-0.0793834	-0.0500266	-0.00515505	0.0268132	-0.042694	0.0115628	-0.0845641	-0.075136	-0.200417	-0.0814191	-0.133803	0.0783732	-0.0198961	0.00981408	0.0178104	-0.0145758	-0.129736	-0.00940853	0.389336	-0.065731	-0.134538	0.377432	0.428062	-0.116911	-0.115876	0.0763015	0.356696	-0.102569	-0.0841029	-0.109014	0.0440429	0.0577123	-0.141883	-0.112962	-0.077089	-0.0763241	-0.155373	-0.127242	-0.0965319	-0.0566033
MBSYN72	-0.114346	-0.0303395	0.463695	-0.152559	-0.17392	-0.192431	-0.207598	0.148557	0.297302	0.267495	-0.319334	-0.117818	-0.239646	-0.405945	0.116394	0.454225	-0.350943	0.431846	0.51016	0.258291	-0.344771	-0.181663	-0.309022	-0.108	0.184909	-0.180168	0.320291	-0.0972898	-0.150736	0.259137	-0.106902	-0.171714	-0.269931	-0.214255	-0.189758	-0.308283	0.27912	0.0777841	-0.249163	-0.0721325	0.32046	0.341227	0.168243	0.0886459	0.500183	-0.272348	-0.116873	-0.266586	-0.275471
MBSYN73	0.045957	-0.0569681	-0.288208	0.127606	-0.00137241	-0.0585241	0.0145516	0.0870727	-0.0609877	-0.0650348	0.126484	0.114993	-0.0283252	0.0992343	0.0696532	-0.27241	0.0463597	0.0411387	-0.251658	-0.196125	0.0585822	0.0990645	0.0529835	0.106337	0.0240005	-0.0695984	-0.110247	-0.0753512	0.104626	-0.199236	-0.135674	-0.0641801	0.0628478	0.549741	0.0187502	0.0160267	0.0964632	0.0617484	-0.047292	-0.0617095	-0.120114	-0.0966863	-0.00570058	-0.039222	-0.255333	-0.0282863	-0.118784	0.0212273	-0.0185721
MBSYN70	-0.0360952	0.417486	-0.201177	0.0359477	-0.033578	-0.144871	0.313572	-0.130365	-0.0613006	-0.0499179	0.0479292	0.163687	-0.0873477	-0.0524234	0.0619653	-0.136114	0.00537669	-0.169934	-0.20338	-0.167943	0.112391	-0.0236383	-0.0870875	-0.0350735	-0.0923958	-0.225143	-0.129618	0.350924	-0.0687362	-0.173958	0.274945	0.301913	-0.0208289	0.107803	0.123384	0.766939	-0.0505481	-0.0770659	-0.117308	0.15044	-0.0812236	-0.200019	-0.25078	-0.283819	-0.147692	-0.143411	-0.0695716	0.00699879	-0.0465577
MBSYN71	0.0466717	-0.0964903	-0.155367	0.0258638	0.0285353	0.00962411	-0.0936591	0.136567	0.141897	0.0674016	-0.100491	0.0446288	-0.0391882	0.0279304	-0.105676	-0.169143	0.0187728	0.0678663	-0.141023	-0.181176	0.128126	-0.111726	0.0303134	-0.185609	0.0443168	0.0648659	-0.11647	-0.0468641	-0.169501	-0.177922	-0.0199728	-0.0677059	-0.113874	-0.0617863	-0.0529981	-0.0820261	0.159386	0.13313	-0.0573014	-0.156053	0.00854105	0.22225	0.616265	0.679122	-0.160437	-0.0407717	-0.0256583	0.121435	-0.0192001
MBSYN87	-0.0564038	-0.11846	-0.0510143	-0.0769412	-0.100953	0.0620398	-0.104416	-0.0713936	0.185484	0.216748	-0.0818337	-0.111017	-0.0460466	-0.0433975	0.00924624	-0.0561944	0.0678028	0.0736681	-0.0362299	-0.144924	-0.069326	-0.160485	-0.131151	-0.13274	0.090187	-0.0204607	-0.0531352	-0.102201	-0.0630088	-0.150612	-0.0842142	-0.119146	-0.138537	0.00147877	-0.0763728	-0.0286892	0.22493	-0.0118012	-0.0860901	-0.012213	0.194128	0.0467076	0.135641	0.130757	-0.0133655	-0.105576	0.00765348	-0.0340033	-0.00614961
MBSYN86	0.011683	-0.0755383	-0.195397	0.147142	0.0599138	-0.0948443	-0.0326896	0.0595323	0.185123	0.220788	-0.0387095	0.0542649	-0.00186779	0.069056	-0.0588407	-0.17344	0.00740423	0.0529972	-0.154172	-0.186203	0.054931	-0.0352808	0.041774	-0.164894	0.18858	-0.00614989	-0.142641	-0.224941	-0.119091	-0.187878	-0.206638	-0.0615885	-0.067997	-0.00551574	-0.0676673	-0.127751	0.105164	0.149329	0.0216581	-0.251343	0.129459	0.0462471	0.0915157	0.120969	-0.173412	0.0202213	-0.0787072	-0.0262227	0.0241349
MBSYN89	0.287829	-0.162763	-0.0678357	-0.000271179	-0.0420695	0.166624	-0.0824266	-0.00121561	0.00035732	0.005156	-0.00316682	-0.0355305	0.0416634	0.151421	-0.0662703	-0.0954264	0.114496	-0.0454497	-0.106752	-0.152685	0.0771444	-0.00468003	0.100976	-0.210678	0.035858	0.175429	-0.151183	-0.130148	-0.104619	-0.155698	-0.109357	-0.0338824	-0.0522319	0.109882	-0.0722947	-0.0244302	-0.00632178	0.0264061	0.29618	0.0107732	-0.138636	-0.0463992	-0.0317831	-0.0206519	-0.125498	0.285895	0.0657157	0.0554413	0.251356
MBSYN80	-0.0247236	0.0131291	-0.105294	-0.0453529	0.00939421	-0.19112	-0.084362	0.190969	0.103669	0.00279848	-0.0937254	0.0680331	-0.14911	-0.113823	0.226378	-0.118378	-0.0515574	0.300349	-0.0961547	-0.113223	-0.011487	-0.155221	-0.152279	-0.0635171	0.12534	-0.0778922	-0.0866448	-0.0976759	-0.0151714	-0.113098	-0.0679369	-0.0663917	-0.0558192	-0.0125989	-0.0803786	-0.0495738	0.236748	-0.0232702	-0.0884534	-0.108339	0.0928957	0.208848	0.0471318	0.0321935	-0.117235	-0.0889421	-0.0231905	0.00838717	-0.18665
MBSYN83	-0.00435294	-0.0225609	-0.0541767	0.0575009	0.0529187	-0.097357	-0.0479617	0.183791	0.0235384	0.00509724	-0.0336658	0.136385	-0.14093	-0.029094	0.089574	-0.0988804	-0.242537	0.211	-0.0663433	-0.115865	-0.0355888	0.0805352	-0.0470933	0.0327011	0.0575129	-0.111346	-0.0499901	-0.12276	-0.0133116	-0.105028	-0.199249	-0.0658959	-0.0585881	0.19226	-0.106738	-0.0813247	0.220616	0.184572	-0.107848	0.0800127	0.0927152	-0.0459248	0.0957969	0.0220483	-0.0589443	-0.0996658	-0.154202	-0.127682	-0.114915
MBSYN84	0.0125155	0.0697997	-0.275008	0.136743	0.0969081	-0.0238541	0.0994136	0.00419587	-0.118582	-0.146606	0.0106963	0.121464	0.00606845	0.0996715	0.0538512	-0.243016	0.10564	-0.0660296	-0.265808	-0.228597	0.178749	0.116149	-0.0277276	-0.0647923	-0.058596	-0.0360931	-0.220333	0.0810855	-0.109708	-0.226742	0.08658	0.127148	-0.00992979	0.0946329	0.00333757	0.0453147	0.108415	-0.0116273	0.0201298	-0.0864697	-0.0287581	-0.0209249	0.00781791	0.0822516	-0.28688	0.0432486	-0.0524892	0.144104	-0.0370067
MBSYN81	0.0292678	0.0383164	-0.198935	0.129131	0.00504535	-0.0469838	0.0742711	-0.011303	-0.0489912	-0.0327646	0.0587183	0.133863	0.412148	0.234026	-0.104165	-0.169859	0.00607051	-0.0609269	-0.18674	-0.117964	0.0515849	0.0373846	0.29569	-0.0848532	-0.016042	-0.0531526	0.0818844	-0.0674189	-0.00297579	-0.120807	-0.065109	0.100675	0.0124043	0.0218745	-0.00696345	0.00612905	-0.142398	0.030165	0.022344	-0.169668	-0.113569	-0.157288	-0.144551	-0.108672	-0.16668	0.0498827	-0.0363523	0.0292478	0.0475628
MBSYN82	-0.0507984	0.00410774	0.125392	-0.00770818	-0.0899957	0.17541	-0.113255	-0.116707	-0.0573016	-0.0397139	-0.10041	0.000288047	0.0460895	-0.0081055	-0.0857399	0.131488	0.12516	-0.0866617	0.0984532	-0.0748714	-0.0950938	-0.114374	-0.0588653	-0.144752	-0.0664068	0.0554353	-0.0785434	-0.021801	-0.0828258	-0.0738323	-0.0271506	-0.0975359	-0.111311	-0.0905877	-0.0643977	-0.0452816	-0.0411787	-0.0989145	-0.0168868	0.0646805	-0.0614489	-0.106964	-0.0548146	-0.0498457	0.0987056	-0.0100914	0.676965	-0.0333762	0.0231025
MBSYN98	-0.0436451	-0.159541	-0.0950682	-0.060565	0.0628841	-0.0138981	-0.0875117	0.0143787	0.178168	0.188142	-0.104689	-0.0725228	0.0426922	-0.0257609	0.106227	-0.126279	0.0704469	0.0519182	-0.115518	-0.161882	-0.0331801	-0.0732101	-0.0104057	-0.129245	0.10565	-0.0848382	-0.152048	-0.131866	-0.0800128	-0.158617	-0.0677932	-0.0685337	-0.0522956	-0.16012	-0.132659	-0.176923	0.0392898	-0.0450912	0.0505274	-0.146096	0.0339153	0.2796	0.21672	0.268185	-0.092961	0.0346554	-0.022277	-0.0618845	-0.054924
MBSYN99	0.0633507	-0.135972	-0.0209701	-0.0307708	-0.0176451	0.113396	-0.0954331	0.0990177	0.179216	0.12365	-0.0408999	0.0228373	-0.041717	-0.0137577	0.045431	-0.0381063	-0.0179246	0.107349	-0.0247486	-0.131869	-0.0357589	-0.122948	0.0427154	-0.116067	0.0957293	-0.0311869	-0.0820001	-0.097148	-0.126956	-0.129638	-0.096869	-0.105783	-0.172955	0.0346013	-0.099446	-0.134218	0.120594	0.0825048	0.0113765	0.0199816	-0.0627592	0.074435	0.134948	0.145434	-0.0620921	0.0134256	0.024015	-0.0783726	0.0334211
MBSYN97	-0.0898827	0.0171538	0.640521	-0.235511	-0.122342	0.0334191	-0.134074	-0.12878	-0.0443076	-0.0521983	-0.164141	-0.231795	-0.0355454	-0.196976	-0.167991	0.715609	-0.198272	0.0171696	0.801206	0.399331	-0.231524	-0.105847	-0.126243	0.0818274	-0.0870589	0.0428813	0.729055	0.00232356	0.0393548	0.400944	-0.00197047	-0.0905027	-0.0494939	-0.287174	-0.0173866	-0.148028	-0.0880328	-0.122014	-0.0279656	0.078104	-0.0581872	-0.0575517	-0.107505	-0.131003	0.675579	-0.036028	0.0650376	-0.125176	-0.0294211
MBSYN90	-0.0100194	-0.0553108	-0.253375	0.0603	0.0250173	0.0311507	-0.0177782	0.0294683	-0.0418116	-0.0187313	0.0793482	0.105866	0.0131985	0.146415	0.031565	-0.260848	0.228441	-0.0522563	-0.273095	-0.275043	0.0741313	0.072879	0.0724809	-0.136591	-0.053676	0.03834	-0.228312	-0.0918888	-0.0330267	-0.279628	-0.0826443	-0.0703738	-0.00395439	0.184516	-0.0418764	0.0320348	-0.107172	0.0598437	-0.00918011	-0.0693041	-0.0861332	-0.087274	-0.0456085	-0.0215884	-0.268908	0.0223032	0.162159	0.0809837	0.089792
MBSYN91	-0.0648197	-0.158863	-0.0787137	-0.0186689	-0.0733744	-0.0529447	-0.022985	0.0581414	0.109053	0.0964251	-0.0679745	0.0240443	-0.0222317	-0.024047	0.0443	-0.105636	-0.035867	0.028256	-0.0832699	-0.110174	-0.0687047	-0.0640676	0.0227002	-0.0994408	0.0455643	-0.118382	-0.0845669	-0.111925	-0.11989	-0.115596	-0.10453	0.013855	-0.139194	0.0454144	-0.0833883	-0.0905109	0.106036	0.117406	-0.0715738	-0.0831658	0.0491684	0.231728	0.235589	0.216452	-0.0862671	-0.0808894	-0.0957023	-0.107337	-0.112256
MBSYN93	-0.0880619	0.0416169	-0.0147321	-0.0718087	-0.00411128	0.0233303	0.0340478	-0.113873	-0.0643783	-0.0407609	0.0323398	-0.110715	0.405285	0.203335	-0.095248	0.00842544	-0.0661251	-0.0561593	-0.00313577	-0.0219155	-0.0921456	-0.0462943	0.258178	0.135645	-0.0140655	-0.0493706	0.254933	-0.00942554	0.0758925	-0.0156033	-0.00720566	0.0422632	0.0448465	-0.177301	0.107657	-0.00890029	-0.16877	-0.0166422	-0.101588	-0.00539495	0.0164628	-0.0974674	-0.0254032	-0.0127055	-0.00017869	-0.101788	0.0418493	-0.0593257	0.0479061
MBSYN9	-0.0685902	-0.0860219	0.063389	-0.117135	-0.0706348	-0.0679278	-0.0634244	0.0360656	0.139578	0.135517	-0.188059	-0.0756817	-0.0167192	-0.109575	0.0953438	0.0147904	-0.021542	0.0672961	0.0311545	-0.0654179	-0.0949895	-0.0952461	-0.143136	-0.131435	-0.0296637	0.0139773	-0.0659996	-0.023176	-0.146596	-0.0673477	0.0326869	-0.0333544	-0.0808	-0.0955277	-0.104323	-0.111917	0.188297	-0.00262844	-0.0263584	-0.070508	0.0228126	0.538591	0.219714	0.173888	0.041673	-0.0364818	0.165054	-0.0666808	-0.077701
MBSYN7	0.129574	-0.113959	-0.243122	0.184744	0.0394817	0.0174127	-0.082154	0.0565484	-0.0229236	-0.00867568	0.0584532	0.0598632	0.0200432	0.133596	-0.0502666	-0.238877	0.138739	-0.0352715	-0.235826	-0.219348	0.21741	0.169628	0.133784	-0.200152	-0.0282609	0.111816	-0.215286	-0.0637642	-0.122167	-0.220895	-0.0577331	-0.0900865	-0.073631	0.160445	-0.114506	-0.0339135	-0.121914	0.000529435	0.198166	-0.084563	-0.0754372	-0.0195844	0.0199141	0.0447777	-0.256567	0.23844	-0.0238917	0.0180886	0.0386104
MBSYN8	-0.0940291	-0.0373815	0.496375	-0.164808	-0.182027	-0.201008	-0.202638	0.168006	0.314012	0.284914	-0.338106	-0.131289	-0.238976	-0.416479	0.116013	0.473607	-0.350594	0.438807	0.52561	0.289339	-0.358096	-0.18834	-0.322282	-0.107768	0.194075	-0.186698	0.338164	-0.0916315	-0.169256	0.267793	-0.111114	-0.179242	-0.287755	-0.236094	-0.176581	-0.319334	0.294615	0.0791294	-0.26732	-0.0787492	0.331957	0.356178	0.158503	0.0819137	0.526149	-0.284802	-0.125795	-0.266471	-0.284282
MBSYN5	0.044076	-0.06616	-0.330256	0.173444	0.0590639	-0.104262	0.0174894	0.0492097	-0.0042507	0.0205534	-0.0236609	0.079637	-0.0212151	0.0882306	0.121791	-0.341169	0.195019	-0.0832975	-0.314401	-0.289416	0.11122	0.0846104	0.0588127	-0.107733	-0.00984979	-0.0479458	-0.260331	-0.0704479	-0.0947585	-0.287659	-0.112726	-0.0720306	-0.0180672	0.1956	-0.0250966	0.0406789	-0.0861244	-0.0108233	-0.114151	-0.0935967	0.103391	0.00137648	-0.0423652	-0.037251	-0.351433	-0.11216	-0.0426813	0.0830514	0.033072
MBSYN6	-0.00504591	-0.0292604	-0.284011	0.089537	0.0126686	-0.00940528	-0.0125591	0.0213899	-0.0841483	-0.106762	0.0582595	0.114719	-0.0129359	0.212358	0.0864281	-0.295937	0.197603	-0.0725698	-0.302389	-0.254168	0.109738	0.110675	0.0319997	-0.0400571	-0.0933466	0.0381112	-0.244508	-0.109944	0.0403549	-0.248873	-0.13172	-0.0745684	0.0939937	0.244576	0.00912875	0.0755359	-0.125494	0.0348834	-0.0121264	-0.0310666	-0.064597	-0.121824	-0.0795451	-0.0605148	-0.292789	0.010949	0.117972	0.0582916	0.0139439
MBSYN3	0.0376572	-0.0798731	-0.289735	0.168283	0.040068	-0.0636715	-0.0275909	0.0214554	-0.0251115	0.0105751	0.0126854	0.0784799	0.0226767	0.117626	0.0693006	-0.295397	0.16077	-0.0748941	-0.296108	-0.261457	0.0729418	0.0747368	0.0496476	-0.130308	-0.00474056	-0.0464455	-0.213707	-0.0613421	-0.115032	-0.261052	-0.100238	-0.0298925	-0.0356419	0.144929	-0.0379654	0.035207	-0.0856975	0.00140267	-0.0607201	-0.111634	0.140818	-0.0206976	-0.051336	-0.0159971	-0.307129	-0.0480324	-0.026791	0.0808721	0.043042
MBSYN4	0.0234487	-0.134038	-0.317823	0.0985988	0.0711161	-0.0578775	-0.0159378	0.0687116	0.0191594	0.0527185	0.00364889	0.0317709	0.0168987	0.15578	0.0845478	-0.319044	0.155299	-0.0491563	-0.302165	-0.289001	0.0583229	0.0221678	0.116729	-0.155112	0.032723	-0.00813449	-0.233989	-0.127089	-0.125504	-0.298798	-0.124226	-0.0351601	-0.0438073	0.104909	-0.035063	1.39751e-05	-0.0807918	0.0552243	-0.0350588	-0.173484	0.163531	0.0206271	-0.0147064	-0.000911464	-0.330795	-0.0251898	-0.00784004	0.120436	0.0853344
MBSYN2	0.0468809	-0.116154	-0.278094	0.144084	0.0115723	-0.0843005	-0.0507427	0.060778	0.0414424	0.0391321	0.0102737	0.0176899	0.00826261	0.0914931	0.0395872	-0.286897	0.166873	0.0299338	-0.26505	-0.28879	0.0948451	0.0829539	0.0477482	-0.192094	-0.0161736	-0.034014	-0.214379	-0.0542775	-0.131071	-0.293103	-0.0786037	-0.0381541	-0.0653436	0.114256	-0.082963	-0.0128162	-0.0157858	-0.0215449	-0.0719438	-0.112976	0.0781867	0.0200322	0.0478906	0.0515794	-0.284088	-0.0748532	0.0212524	0.0633802	0.0334524
[truncated: 52 more columns]
